# Supplementary material for: DEmiRNA-mRNA regulatory network reveals miR‐122-5p as a regulatory factor of arginine metabolism in necrotizing enterocolitis
Source: Front Genet. 2025 Jan 22;15:1480431. doi: 10.3389/fgene.2024.1480431 (PMC11794208; doi:10.3389/fgene.2024.1480431)
Supplement: Supplementary file 1 [file Table2.xlsx]

## Sheet: Sheet1
SYMBOL	baseMean	log2FoldChange	lfcSE	stat	pvalue	padj
Nr0b2	790.576	-6.66644	0.488328	-13.6516	1.97611e-42	4.27374e-38
Isg15	4163.48	-5.42484	0.440076	-12.3271	6.47723e-35	7.00415e-31
Herc6	1555.98	-4.39856	0.385101	-11.4218	3.2525e-30	2.34472e-26
Zbp1	1969.2	-5.37965	0.474739	-11.3318	9.13129e-30	4.93706e-26
Ifi44	421.076	-6.18761	0.548877	-11.2732	1.77948e-29	7.69698e-26
Trim30a	1397.34	-3.75096	0.34851	-10.7628	5.15617e-27	1.85854e-23
Gm12250	280.565	-5.38296	0.552266	-9.74705	1.89911e-22	5.86745e-19
2010109I03Rik	11371.2	4.12717	0.427958	9.64386	5.21881e-22	1.41084e-18
Ifit3	5847.07	-5.63316	0.594291	-9.47879	2.57253e-21	6.1818e-18
Dhx58	1220.43	-2.94406	0.31772	-9.26622	1.92863e-20	4.17105e-17
Dnase1	1877.59	-3.7815	0.410282	-9.21684	3.05996e-20	6.01615e-17
Lim2	277.836	-7.37961	0.816658	-9.03635	1.6199e-19	2.69489e-16
Mt2	59391.3	3.39992	0.380711	8.93045	4.24269e-19	6.55404e-16
Zbtb16	426.92	5.103	0.603227	8.4595	2.68524e-17	3.4388e-14
Trim30d	4177.92	-2.51535	0.297367	-8.45873	2.70308e-17	3.4388e-14
Lamb3	421.293	2.95033	0.350316	8.42191	3.70405e-17	4.45042e-14
I830012O16Rik	517.034	-4.55695	0.54817	-8.31301	9.33045e-17	1.06205e-13
Nr2e3	1862.56	-2.75751	0.34673	-7.9529	1.82195e-15	1.87635e-12
Mt1	210961	3.18485	0.401612	7.93017	2.18855e-15	2.15144e-12
Mmp7	1308.77	4.4239	0.562972	7.85811	3.89962e-15	3.61909e-12
Ankrd37	1561.58	-2.72992	0.347726	-7.85079	4.13433e-15	3.61909e-12
Nox4	6685.09	-2.81634	0.359007	-7.84483	4.33549e-15	3.61909e-12
Psg18	155.613	4.68789	0.597611	7.84438	4.35087e-15	3.61909e-12
Vill	609.548	3.09225	0.395894	7.81081	5.68224e-15	4.40102e-12
Lect2	13727.5	-3.16812	0.405625	-7.81046	5.6979e-15	4.40102e-12
Plaur	2012.35	3.9677	0.508974	7.79549	6.41594e-15	4.78474e-12
Uba7	4554.15	-2.39723	0.308516	-7.77021	7.83542e-15	5.64855e-12
Cela1	1456.19	-3.05115	0.396615	-7.69297	1.43757e-14	1.00292e-11
Ifit1	24023.5	-3.62216	0.473226	-7.65419	1.94531e-14	1.31473e-11
Psmb9	1748.48	-2.66382	0.349881	-7.6135	2.66763e-14	1.74827e-11
E130012A19Rik	459.299	4.19628	0.564612	7.43214	1.06857e-13	6.79706e-11
Trf	7457.12	2.88722	0.389112	7.42002	1.17104e-13	7.23602e-11
Efhd1	448.151	3.94518	0.536568	7.35261	1.94378e-13	1.14842e-10
Parp14	7746.58	-2.35559	0.320437	-7.35117	1.96475e-13	1.14842e-10
Gm20716	2874.69	-28.6656	3.90678	-7.33741	2.17773e-13	1.23941e-10
Zfp455	219.483	-2.77964	0.379139	-7.33145	2.27675e-13	1.26255e-10
H2-T24	310.549	-5.19551	0.712801	-7.28886	3.12585e-13	1.69007e-10
Cttnbp2	1418.06	-3.89006	0.534731	-7.27481	3.46916e-13	1.82994e-10
Smcp	5944.61	-3.31238	0.45562	-7.27005	3.59342e-13	1.85036e-10
Rnf213	11060.6	-2.44547	0.338202	-7.2308	4.80173e-13	2.41339e-10
Gsta1	6013.54	4.23468	0.585891	7.22777	4.91003e-13	2.41339e-10
Lyve1	2025.58	2.64869	0.367455	7.20821	5.66932e-13	2.72468e-10
6430710C18Rik	1119.41	-3.49149	0.485992	-7.18426	6.75723e-13	3.17693e-10
Mchr1	422.248	4.75466	0.664542	7.15479	8.38039e-13	3.77589e-10
Pde6a	383.734	3.65503	0.512505	7.1317	9.91362e-13	4.37555e-10
Oas1g	2271.38	-2.32718	0.326817	-7.12075	1.07342e-12	4.64295e-10
Gm6086	598.548	-3.39267	0.477645	-7.10292	1.22148e-12	5.1798e-10
P2ry2	339.804	3.1799	0.449937	7.06743	1.57826e-12	6.56405e-10
Irgm2	753.566	-2.50178	0.356024	-7.02698	2.11048e-12	8.61197e-10
Cd163	173.996	3.71878	0.529769	7.01962	2.22465e-12	8.90972e-10
Xaf1	2354.99	-2.78661	0.402154	-6.92921	4.23203e-12	1.66411e-09
RP23-83N21.1	87.2006	-9.92066	1.43467	-6.91495	4.68018e-12	1.80747e-09
Gal3st2	11628.7	-2.85609	0.414053	-6.89787	5.27873e-12	2.00286e-09
Arsg	4938.17	-2.28951	0.332051	-6.89505	5.38452e-12	2.00778e-09
S100a6	10416.5	2.70935	0.39478	6.86292	6.74656e-12	2.47301e-09
Trim12a	5537.71	-2.21523	0.325187	-6.81218	9.61339e-12	3.46515e-09
Csrp3	69.2397	-6.76737	1.00486	-6.73467	1.643e-11	5.8251e-09
Ddx60	5774.63	-3.19744	0.474944	-6.73225	1.67063e-11	5.82753e-09
Lrat	7270.06	-3.5459	0.527109	-6.72706	1.73124e-11	5.9431e-09
Oasl2	7283.66	-2.88664	0.429985	-6.71335	1.90204e-11	6.42741e-09
Mbl2	152.551	-4.32329	0.647579	-6.67608	2.45414e-11	8.1655e-09
Ereg	769.358	3.25216	0.490037	6.63656	3.21091e-11	1.0509e-08
Notum	477.403	-2.36514	0.356524	-6.63387	3.26999e-11	1.0509e-08
Aqp1	7010.68	2.68388	0.404666	6.63233	3.30426e-11	1.0509e-08
Pcdhga7	101.875	4.30363	0.649525	6.6258	3.45368e-11	1.08251e-08
Slc22a4	648.853	3.3089	0.500754	6.60782	3.9001e-11	1.19361e-08
Trac	471.255	-4.23211	0.641771	-6.59442	4.26921e-11	1.28236e-08
2010010A06Rik	504.744	-2.83325	0.430837	-6.57615	4.82776e-11	1.43027e-08
Lama3	8541.82	-2.35541	0.358992	-6.56119	5.33803e-11	1.56007e-08
Kcnk1	2222.73	2.61526	0.399779	6.54177	6.07939e-11	1.75305e-08
Gbp5	129.047	-4.10196	0.629322	-6.51806	7.12233e-11	2.02677e-08
Gnat1	417.128	3.10842	0.477601	6.5084	7.59547e-11	2.13334e-08
Il1r2	334.803	4.1013	0.634281	6.46607	1.00585e-10	2.74299e-08
Gpsm1	560.064	4.31475	0.667869	6.46048	1.04373e-10	2.78676e-08
Fbxl21	514.313	-2.4138	0.374764	-6.44087	1.1879e-10	3.13302e-08
RP23-75G11.4	383.822	-3.19482	0.500605	-6.38191	1.74891e-10	4.55707e-08
Fkbp5	7439.35	5.19504	0.814443	6.37864	1.7867e-10	4.60011e-08
1500011B03Rik	1298.22	2.19028	0.344809	6.35215	2.12321e-10	5.35017e-08
Trnp1	1034.72	2.60706	0.41054	6.35032	2.14874e-10	5.35017e-08
Acat1	30326.9	-2.28933	0.36052	-6.35006	2.15224e-10	5.35017e-08
Mx2	231.375	-4.01687	0.6361	-6.31484	2.70446e-10	6.64653e-08
Ffar4	353.79	3.89575	0.62016	6.28185	3.34561e-10	8.12983e-08
Gm28512	307.422	3.71421	0.594289	6.24983	4.10893e-10	9.87377e-08
Igfals	1600.88	-2.17654	0.348427	-6.24677	4.1904e-10	9.95889e-08
Plk3	2506.24	2.18623	0.351324	6.22285	4.8821e-10	1.13993e-07
Oas3	223.195	-4.41956	0.710287	-6.22221	4.9019e-10	1.13993e-07
Dusp1	2179.07	2.43477	0.391536	6.21851	5.01906e-10	1.15476e-07
Vldlr	1363.65	3.22008	0.519804	6.1948	5.8359e-10	1.32856e-07
Slc25a48	189.707	4.98553	0.806034	6.18526	6.20007e-10	1.39146e-07
Slc1a1	1020.48	3.02236	0.488721	6.18422	6.24087e-10	1.39146e-07
Fam46b	230.009	2.30107	0.372515	6.17712	6.52813e-10	1.44065e-07
Lypd3	378.756	3.44162	0.55822	6.16534	7.03338e-10	1.53647e-07
Fam83e	4053.19	2.42991	0.396994	6.12076	9.31286e-10	2.01409e-07
Arhgef3	4542.41	2.62871	0.430351	6.10828	1.00708e-09	2.13995e-07
Car14	133.512	4.18267	0.684793	6.10794	1.00927e-09	2.13995e-07
Aadac	13373.2	-2.20526	0.361878	-6.09392	1.10176e-09	2.29113e-07
BC100530	122.294	5.1526	0.853047	6.04023	1.53894e-09	3.13987e-07
Hemt1	512.945	3.02005	0.500474	6.03439	1.59567e-09	3.22519e-07
Cdk20	667.325	-1.88904	0.314669	-6.00327	1.93379e-09	3.87242e-07
Gm8989	2136.4	-2.80128	0.467069	-5.99756	2.00302e-09	3.93813e-07
5830428H23Rik	2568.02	-2.41563	0.403107	-5.99254	2.06584e-09	4.02504e-07
Dtx3l	2987.51	-2.35754	0.395518	-5.96064	2.51255e-09	4.85169e-07
Dct	2189.61	-1.92079	0.324305	-5.92281	3.16491e-09	6.03579e-07
Serpina1a	8312.78	-4.52263	0.763707	-5.92194	3.18158e-09	6.03579e-07
Trim5	918.588	-2.30787	0.390762	-5.90608	3.50344e-09	6.5318e-07
Gm12185	29.2742	-8.34249	1.42344	-5.86079	4.60682e-09	8.51553e-07
Akr1b8	664.789	2.64401	0.451313	5.85848	4.67124e-09	8.56143e-07
Stfa1	97.2906	5.87999	1.00793	5.83373	5.42004e-09	9.85035e-07
Aqp8	1486.31	-3.61479	0.6226	-5.80596	6.39978e-09	1.1534e-06
Tnfsf10	2558.89	-2.74584	0.474743	-5.78386	7.30077e-09	1.30491e-06
Gpr56	7137.96	-2.40188	0.415741	-5.77734	7.58894e-09	1.3453e-06
Nxph3	354.049	3.0531	0.530369	5.75656	8.58443e-09	1.50145e-06
Scd2	4626.39	2.68288	0.466167	5.75519	8.65462e-09	1.50145e-06
Primpol	1445.26	-2.21208	0.384471	-5.75359	8.73694e-09	1.50145e-06
Timp1	280.923	2.6423	0.45926	5.75338	8.74754e-09	1.50145e-06
Psmb8	5204.37	-2.39911	0.418805	-5.72847	1.01342e-08	1.72576e-06
Sectm1b	9789.93	-2.88808	0.505185	-5.71688	1.085e-08	1.83323e-06
Lss	1444.82	2.37703	0.417419	5.69459	1.23667e-08	2.0733e-06
Apol10a	584.515	-3.95117	0.694189	-5.69177	1.25726e-08	2.0916e-06
Rnd1	182.81	3.84806	0.677293	5.68152	1.33501e-08	2.20399e-06
Sucnr1	135.305	-4.01267	0.709707	-5.65398	1.56774e-08	2.5686e-06
Olfr56	331.933	-2.62839	0.465954	-5.64087	1.6919e-08	2.75119e-06
Hnf4aos	372.032	-2.37912	0.422782	-5.62729	1.83067e-08	2.95462e-06
Irf1	10903.9	-1.94913	0.347035	-5.61651	1.94855e-08	3.12036e-06
Nuak2	4806.8	-2.13826	0.380791	-5.6153	1.96222e-08	3.12036e-06
Xist	7125.91	-8.43628	1.50275	-5.6139	1.97821e-08	3.12284e-06
Aoc1	24600.2	-2.07062	0.369896	-5.59786	2.17019e-08	3.40107e-06
E230001N04Rik	155.132	4.62492	0.826944	5.59278	2.23462e-08	3.47684e-06
Mal	166.164	3.49443	0.626468	5.578	2.43305e-08	3.75854e-06
G6pc	10676.8	-2.36247	0.424231	-5.56884	2.56438e-08	3.93332e-06
Gpihbp1	662.055	1.97499	0.355775	5.55124	2.83656e-08	4.32016e-06
Gm15889	196.611	4.14118	0.746604	5.54669	2.91127e-08	4.40295e-06
Abhd3	9574.09	-2.78323	0.501912	-5.54526	2.93523e-08	4.40836e-06
Trmt1l	1937.05	-1.68262	0.303693	-5.54051	3.01586e-08	4.49821e-06
Trim34a	1673.53	-2.11596	0.383471	-5.51791	3.43053e-08	5.08165e-06
Irf7	8705.54	-1.95306	0.354435	-5.51035	3.58117e-08	5.2687e-06
Ifi47	2413.5	-2.36898	0.430831	-5.49864	3.82731e-08	5.59279e-06
Gcg	665.858	2.3067	0.419762	5.49527	3.90112e-08	5.65296e-06
Tspan1	1485.28	2.48503	0.452286	5.49438	3.92077e-08	5.65296e-06
Slpi	833.124	4.24764	0.773334	5.49264	3.95971e-08	5.6713e-06
Pck1	106086	-2.67104	0.488037	-5.47304	4.42391e-08	6.29447e-06
S100a9	223.128	4.81436	0.880082	5.47036	4.4913e-08	6.34859e-06
Fmo2	711.976	2.25222	0.411829	5.46881	4.53069e-08	6.36268e-06
Rpl14-ps1	6213.5	1.6604	0.304556	5.45189	4.98385e-08	6.95392e-06
Pid1	3173.38	-2.27266	0.417786	-5.43977	5.33494e-08	7.39608e-06
Cebpd	1848.33	2.37768	0.43771	5.43208	5.57009e-08	7.67288e-06
Qsox1	4034.1	1.96063	0.36115	5.42885	5.67181e-08	7.76357e-06
Ctsl	269996	-2.01687	0.371718	-5.42582	5.76905e-08	7.84699e-06
Sgk2	2743.67	2.50725	0.46225	5.424	5.82785e-08	7.87743e-06
Gm3571	305.073	2.35591	0.434654	5.4202	5.95326e-08	7.99696e-06
B2m	113106	-1.66622	0.308225	-5.40585	6.4502e-08	8.61102e-06
Mycn	1572.53	-2.36596	0.43907	-5.38858	7.10164e-08	9.42252e-06
Psca	400.132	9.48144	1.76489	5.37225	7.77602e-08	1.02544e-05
Rpp25	198.433	2.57589	0.47972	5.36957	7.89233e-08	1.03447e-05
Samhd1	6333.72	-2.20706	0.411505	-5.36339	8.1676e-08	1.0641e-05
Anxa13	56472.3	-2.03549	0.379658	-5.36137	8.25943e-08	1.06962e-05
Ifi27	6273.29	-2.07161	0.386796	-5.35581	8.51728e-08	1.0918e-05
Dusp14	1586.4	2.33615	0.436214	5.35551	8.53168e-08	1.0918e-05
Gbp7	2342.94	-1.94243	0.362868	-5.353	8.6509e-08	1.10055e-05
Higd1a	3584.86	2.22739	0.417053	5.34079	9.25404e-08	1.17039e-05
Slc46a1	6701.73	-2.09952	0.393275	-5.33856	9.36884e-08	1.17802e-05
Fcgr2b	143.321	2.55173	0.478573	5.33196	9.71565e-08	1.21457e-05
Hsd17b7	1883.27	1.78169	0.334809	5.32152	1.02906e-07	1.27905e-05
Cemip	628.237	3.78779	0.712811	5.31388	1.07313e-07	1.31867e-05
Dio1	10602.5	-2.65497	0.502616	-5.2823	1.27573e-07	1.54495e-05
Stfa2l1	30.2141	8.35961	1.5827	5.28187	1.27871e-07	1.54495e-05
Zdhhc19	750.951	-2.18616	0.414225	-5.27772	1.308e-07	1.57156e-05
Rtp4	2170.39	-2.58765	0.491337	-5.26655	1.39015e-07	1.66104e-05
Ros1	12318.5	-1.72218	0.327283	-5.26207	1.42444e-07	1.69266e-05
Tmem206	2433.98	-1.69075	0.321496	-5.259	1.44839e-07	1.71172e-05
Adamts1	1339.13	2.12869	0.405226	5.2531	1.49562e-07	1.75792e-05
Gml	1273.89	2.46663	0.470656	5.24085	1.59841e-07	1.85974e-05
Slc16a5	178.715	2.4776	0.472758	5.24073	1.59944e-07	1.85974e-05
Slc11a2	31392.4	-2.02675	0.387014	-5.2369	1.63298e-07	1.88858e-05
Ubd	73.1087	-3.17629	0.608416	-5.22059	1.78357e-07	2.05177e-05
Apol9a	3502.15	-2.62899	0.503696	-5.21941	1.79498e-07	2.05397e-05
Reg3b	4971.63	4.0336	0.773473	5.21491	1.83902e-07	2.09055e-05
Chmp3	7957.34	1.66132	0.318615	5.21418	1.84628e-07	2.09055e-05
Parp9	6956.04	-1.64459	0.315945	-5.20532	1.93658e-07	2.18138e-05
Gm20703	164.766	3.04072	0.584987	5.19793	2.0152e-07	2.25817e-05
Plet1	82.2543	3.11859	0.602685	5.17449	2.28539e-07	2.54773e-05
Sema7a	33287.1	-2.01839	0.390668	-5.16652	2.38498e-07	2.64513e-05
Slc17a1	214.385	-2.58776	0.501963	-5.15527	2.5326e-07	2.79452e-05
Cmpk2	2346.6	-2.1524	0.41885	-5.13883	2.76448e-07	3.0349e-05
Zfp697	1761.63	-2.30108	0.449109	-5.12364	2.99691e-07	3.27344e-05
Sult1a1	697.363	1.70128	0.332248	5.12051	3.04711e-07	3.31155e-05
Igtp	857.035	-2.46247	0.481213	-5.11722	3.10073e-07	3.35297e-05
Trim61	21.943	7.89429	1.54427	5.11198	3.18794e-07	3.43013e-05
Csrnp1	1144.18	2.18853	0.428451	5.10801	3.25568e-07	3.48567e-05
Hoxb3os	95.207	-2.54623	0.499982	-5.09264	3.53106e-07	3.76188e-05
Cybrd1	2867.27	-2.53355	0.497764	-5.08987	3.58309e-07	3.7986e-05
Atp2c2	427.486	2.43595	0.478959	5.08593	3.65823e-07	3.85935e-05
Tapbpl	3606.62	-1.65375	0.32561	-5.07894	3.79547e-07	3.9847e-05
Arf2	2968.65	1.49513	0.295054	5.06732	4.03464e-07	4.21532e-05
2700033N17Rik	114.731	2.53657	0.501026	5.06275	4.13254e-07	4.29685e-05
Chil1	26.913	8.18805	1.62309	5.04475	4.54126e-07	4.69923e-05
43710	6967.87	-2.18284	0.432924	-5.04208	4.60504e-07	4.74254e-05
Gm20427	644.329	2.77899	0.551958	5.03479	4.78374e-07	4.90322e-05
Dcpp3	22.4149	-7.96164	1.58384	-5.0268	4.9874e-07	5.08785e-05
Slc2a4rg-ps	248.389	-2.02314	0.402681	-5.02417	5.05626e-07	5.13388e-05
Clca3	5235.12	-2.23985	0.446035	-5.02169	5.12194e-07	5.17627e-05
Rdh5	690.407	-1.76881	0.352412	-5.01916	5.18977e-07	5.22042e-05
B3gnt7	219.261	2.70082	0.539418	5.00691	5.53118e-07	5.53809e-05
Hsd11b1	312.747	3.66654	0.734133	4.99437	5.90272e-07	5.88286e-05
Ddx21	2643.39	1.4781	0.296421	4.9865	6.14821e-07	6.07157e-05
Agmo	3513.22	-1.65781	0.332634	-4.98389	6.23195e-07	6.12629e-05
Ms4a4d	507.462	2.28679	0.459532	4.97634	6.47992e-07	6.34123e-05
Fabp4	5247.39	1.64266	0.330166	4.97526	6.51608e-07	6.34789e-05
Mmrn1	1750.54	2.25855	0.455597	4.95734	7.14631e-07	6.93064e-05
Gda	33244	-1.97903	0.399324	-4.95594	7.19809e-07	6.94969e-05
Psg16	88.5915	2.86353	0.577981	4.95436	7.25683e-07	6.97527e-05
Mboat1	828.302	1.54862	0.31289	4.94941	7.44392e-07	7.12343e-05
Gpr151	4161.54	-2.057	0.415861	-4.94636	7.56142e-07	7.204e-05
Mpp5	6147.83	1.71791	0.347955	4.93716	7.9268e-07	7.51899e-05
Fcgrt	388520	-2.26602	0.459105	-4.93574	7.98471e-07	7.54084e-05
Abcb11	466.455	-3.71841	0.754185	-4.93037	8.20739e-07	7.71745e-05
Rnf222	39.6355	-5.78475	1.17501	-4.92317	8.51544e-07	7.97244e-05
9530082P21Rik	2712.34	-2.17651	0.442371	-4.9201	8.65021e-07	8.06371e-05
Btg3	1010.23	1.58008	0.32138	4.91655	8.80811e-07	8.17566e-05
Cyp2f2	64.5689	-3.26435	0.665198	-4.90733	9.23259e-07	8.53305e-05
2510046G10Rik	190.294	2.72236	0.55608	4.89562	9.79957e-07	8.98031e-05
Gm3043	55.0588	-5.29257	1.08136	-4.89438	9.86149e-07	8.99893e-05
Ddx58	4758.96	-1.48682	0.304106	-4.88914	1.01278e-06	9.20312e-05
Notumos	68.7265	-2.67358	0.547337	-4.8847	1.03584e-06	9.37326e-05
Dleu2	1457.76	-1.92673	0.394715	-4.88133	1.05375e-06	9.49563e-05
Celf2	658.067	3.72251	0.765517	4.86274	1.15774e-06	0.000103894
Klf15	243.48	3.68184	0.757579	4.86	1.17383e-06	0.000104903
Keg1	16.4612	-7.51116	1.54988	-4.84629	1.25793e-06	0.000111873
Slc34a3	3145.74	-1.46163	0.30164	-4.84562	1.26217e-06	0.000111873
Reln	1062.8	1.84406	0.382188	4.82502	1.39986e-06	0.00012357
Slc35g1	2109.43	2.17566	0.450992	4.82415	1.40601e-06	0.000123609
RP24-339P17.3	118.696	-2.6397	0.5474	-4.82225	1.41951e-06	0.00012429
Slc39a4	32188.1	-1.91412	0.397079	-4.8205	1.43196e-06	0.000124568
Slc13a4	187.65	-2.55844	0.530775	-4.82019	1.4342e-06	0.000124568
Oas1a	5215.19	-1.64728	0.341859	-4.8186	1.44572e-06	0.000125067
Timp4	54.3108	4.43382	0.920564	4.81642	1.46158e-06	0.000125935
Gm15883	298.973	-1.90549	0.397137	-4.79806	1.60206e-06	0.000136309
Rpa1	1364.8	1.71443	0.357359	4.79751	1.60654e-06	0.000136309
Rbp1	2040.02	1.52654	0.3182	4.79742	1.60719e-06	0.000136309
Cxcl2	29.7354	7.36461	1.53756	4.78981	1.66939e-06	0.000141031
Asah2	24807.3	-2.17836	0.455043	-4.78715	1.69163e-06	0.000142354
Pappa	402.855	2.42442	0.506632	4.78536	1.7068e-06	0.000143073
Heg1	1212.15	-1.56712	0.327838	-4.78016	1.75153e-06	0.000146256
Casp3	6691.87	-2.10262	0.439952	-4.77921	1.75988e-06	0.000146388
Slc22a1	226.678	-2.60555	0.545922	-4.77275	1.81731e-06	0.000150586
Ifih1	3505.47	-1.69881	0.356396	-4.76663	1.8733e-06	0.000154633
Cox7a1	802.638	-1.9345	0.406419	-4.75987	1.9372e-06	0.0001593
Defb1	39.0908	5.73155	1.20543	4.75479	1.98656e-06	0.000162125
Stat1	4847.49	-1.77629	0.373799	-4.75198	2.01437e-06	0.000163201
Acnat2	16.3217	-7.50437	1.57923	-4.75193	2.01483e-06	0.000163201
Dusp9	814.813	1.87421	0.395208	4.74235	2.11258e-06	0.000169847
Fbp1	35397.1	-1.95129	0.412107	-4.73491	2.19157e-06	0.000175545
Ahnak2	183.014	2.73549	0.58018	4.71489	2.4184e-06	0.000192999
Slc23a1	5559.78	-1.7925	0.381619	-4.69708	2.63907e-06	0.000209835
Serpina1c	1465.22	-3.00372	0.641036	-4.68573	2.78959e-06	0.000220991
Tef	4006.58	1.43143	0.305959	4.67849	2.88992e-06	0.000228104
Vwce	1017.43	-2.28972	0.489607	-4.67664	2.91612e-06	0.000229334
Lct	117958	-1.92854	0.412711	-4.67285	2.97042e-06	0.000232176
Iqcg	386.649	-2.87301	0.614859	-4.67263	2.97372e-06	0.000232176
Trim12c	5696.37	-2.14968	0.460266	-4.67051	3.00451e-06	0.000233736
Rnf180	125.091	2.90058	0.621357	4.66814	3.03933e-06	0.000235597
Slc10a6	127.853	3.18632	0.683013	4.6651	3.08466e-06	0.000238257
Fgl2	5468.92	1.46431	0.314674	4.65342	3.2647e-06	0.000251266
Gm5914	176.346	1.92358	0.413587	4.65095	3.30405e-06	0.000253393
Tmprss6	302.188	-3.57476	0.769324	-4.64663	3.37408e-06	0.000257849
Abcc6	3242.18	-2.1753	0.468309	-4.64502	3.40048e-06	0.000258952
Ifitm1	3322.04	2.87856	0.62003	4.64261	3.44036e-06	0.000260635
Nmi	2758.5	-1.62095	0.349176	-4.64223	3.44669e-06	0.000260635
Pdp2	4058.95	-1.67058	0.360362	-4.63583	3.55512e-06	0.000267898
Spag1	430.499	-1.53852	0.332416	-4.6283	3.68688e-06	0.000276861
Ripply3	175.552	-2.35939	0.510481	-4.62191	3.80227e-06	0.000283558
Zfp133-ps	210.736	-2.02237	0.438298	-4.61415	3.94713e-06	0.000292344
Gm28049	716.002	1.6993	0.368377	4.61294	3.97016e-06	0.000293047
Ptp4a1	1501.28	-3.02485	0.656214	-4.60956	4.03528e-06	0.00029684
Gm4070	266.076	-1.68276	0.365251	-4.60713	4.08261e-06	0.000298428
Spaca7	15.0013	7.34658	1.59464	4.60704	4.08447e-06	0.000298428
Hbb-bs	29824.7	2.44645	0.532748	4.59213	4.3875e-06	0.00031949
Noxa1	337.209	1.70748	0.37223	4.58718	4.49284e-06	0.000325479
Kcnq1	1936.14	1.70729	0.372213	4.58685	4.49985e-06	0.000325479
Rtn4rl2	62.4544	5.46255	1.19121	4.58571	4.52457e-06	0.000326176
Itgb5	9079.28	-1.36267	0.298017	-4.57244	4.82071e-06	0.000345476
Tmem139	3402.82	-1.7344	0.379328	-4.57229	4.82423e-06	0.000345476
Gm29367	93.6543	-2.1324	0.466665	-4.56944	4.89026e-06	0.000349049
St6galnac2	2584.93	-1.3629	0.2985	-4.56584	4.97504e-06	0.000353932
Dusp8	1255.1	1.80881	0.396838	4.55806	5.16282e-06	0.000366087
6430548M08Rik	1081.73	2.06339	0.452865	4.55631	5.2061e-06	0.000367949
Ift172	1278.45	-1.40502	0.308741	-4.55082	5.34382e-06	0.000376452
6330419J24Rik	122.615	2.29481	0.504363	4.54992	5.36667e-06	0.000376834
Rad18	293.684	1.90103	0.418081	4.54704	5.44067e-06	0.000380794
E230008N13Rik	80.6901	4.10461	0.903816	4.54142	5.58773e-06	0.000389825
Mc2r	14.4158	7.2896	1.60756	4.53456	5.77224e-06	0.000401402
Plekha2	1331.23	-2.44184	0.538617	-4.53355	5.80012e-06	0.000402048
Gm10104	37.4821	6.94243	1.53217	4.5311	5.86778e-06	0.000405439
Gm29107	25.6332	-5.2963	1.16978	-4.5276	5.96565e-06	0.000410889
Sh3rf2	101.168	1.98935	0.439782	4.52349	6.08294e-06	0.000417637
Gm15743	673.812	1.78451	0.39501	4.51763	6.25353e-06	0.000427991
Ccdc64	1489.28	2.16507	0.479325	4.51693	6.27432e-06	0.000428059
Txnrd2	1722.71	-1.37744	0.305	-4.51618	6.29647e-06	0.000428219
Tmie	1319.02	-1.61244	0.35715	-4.51476	6.33889e-06	0.000429753
Sdc1	6204.21	1.3326	0.295347	4.51197	6.42293e-06	0.000432827
Prss36	204.424	-1.74859	0.387557	-4.51183	6.42707e-06	0.000432827
Fdps	3899.61	1.7805	0.394679	4.51126	6.44428e-06	0.000432827
Trp53bp1	1016.17	-1.65798	0.367719	-4.50882	6.51893e-06	0.000436486
Igf2bp1	833.189	1.49484	0.332499	4.49576	6.93215e-06	0.000462721
Aloxe3	152.116	2.6203	0.584977	4.47932	7.48819e-06	0.000498299
Pdzd2	8561.44	-1.47062	0.328406	-4.47805	7.53281e-06	0.000499349
Zfp827	1461.2	-1.60999	0.359585	-4.47737	7.557e-06	0.000499349
Slc4a5	256.32	-3.29948	0.737	-4.47691	7.57324e-06	0.000499349
Gpx2	5459.58	1.86179	0.416041	4.47502	7.64027e-06	0.000502238
Ankrd33b	45.0314	3.21047	0.71788	4.47216	7.74322e-06	0.000507463
Fam13a	2756	-3.39171	0.758852	-4.46953	7.83911e-06	0.000512195
Lipn	28.6981	4.70026	1.05341	4.46196	8.12127e-06	0.000529032
Hba-a1	15610.1	2.49655	0.560207	4.45648	8.33154e-06	0.0005411
Gm5431	447.565	-2.28229	0.512232	-4.45557	8.36704e-06	0.000541779
Zwint	7449.62	1.66051	0.372981	4.452	8.50733e-06	0.000549218
Gjb3	84.5536	2.67733	0.602436	4.44417	8.82301e-06	0.000567902
Ltf	1143.04	1.86898	0.420648	4.4431	8.8671e-06	0.000569047
Stfa2	42.3269	5.86245	1.31965	4.44244	8.89437e-06	0.000569108
Sspo	178.26	-2.40024	0.54094	-4.43717	9.11489e-06	0.000581497
RP24-167M10.4	47.5503	-4.41182	0.995943	-4.42979	9.43237e-06	0.000598553
Rnf157	1617.7	2.64396	0.596875	4.42967	9.43757e-06	0.000598553
Ccl17	84.6287	3.68181	0.832836	4.42081	9.83337e-06	0.000621831
Arhgef37	524.352	3.25079	0.735842	4.41778	9.97186e-06	0.00062875
Slc47a1	797.07	1.7163	0.38905	4.41152	1.02649e-05	0.000645346
Map3k6	242.652	2.66602	0.604827	4.4079	1.04377e-05	0.000654305
Scgb3a1	108.521	2.32784	0.528623	4.4036	1.06471e-05	0.000665505
Vmn2r1	63.5466	3.03821	0.690042	4.40294	1.06795e-05	0.000665605
2610021A01Rik	644.545	-1.78897	0.40639	-4.4021	1.07206e-05	0.000666247
Hmgcr	3984.14	1.5176	0.345654	4.39052	1.13078e-05	0.000700726
Zfp953	454.451	-1.63339	0.372284	-4.38749	1.14668e-05	0.000708552
8430408G22Rik	902.705	2.20241	0.502557	4.38239	1.17382e-05	0.00072267
Marco	26.1933	5.14826	1.17488	4.38195	1.17621e-05	0.00072267
H2-Q10	322.27	1.95692	0.446965	4.37824	1.19642e-05	0.000730932
Sectm1a	646.589	-2.49922	0.571098	-4.37617	1.20783e-05	0.000734088
Gata5os	431.208	-1.95537	0.446833	-4.37607	1.20838e-05	0.000734088
Chac1	258.968	2.41194	0.551343	4.37467	1.21615e-05	0.00073674
Zufsp	880.041	-1.38779	0.317511	-4.37083	1.23778e-05	0.000747748
Krba1	6036.32	-1.70874	0.391272	-4.36714	1.25885e-05	0.00075836
Tcte3	73.0615	2.44199	0.559792	4.36231	1.28695e-05	0.000770994
Casp6	4497.76	-1.78903	0.41076	-4.35541	1.32816e-05	0.000793138
D6Ertd527e	169.539	2.61827	0.601224	4.3549	1.33125e-05	0.000793138
Mvk	632.847	1.76821	0.406136	4.35374	1.33837e-05	0.000795188
Bst2	3571.62	-1.75337	0.403006	-4.35072	1.35691e-05	0.000803999
Kctd21	203.546	-2.05052	0.471698	-4.3471	1.37948e-05	0.000815135
Ckmt2	403.17	-1.64929	0.379504	-4.3459	1.38703e-05	0.000817031
Slc37a2	957.68	-3.17377	0.730376	-4.3454	1.39024e-05	0.000817031
Gm11735	390.146	-2.9722	0.685825	-4.33376	1.46584e-05	0.000859124
Mid1	71.1107	3.2183	0.743316	4.32966	1.49342e-05	0.000872926
Ppp1r1b	4167.05	1.52597	0.353078	4.32189	1.54695e-05	0.000901775
H2-T23	17199.6	-1.75957	0.407325	-4.31981	1.56165e-05	0.000907899
Slit3	188.056	2.23854	0.518405	4.31813	1.57355e-05	0.000912362
Sqle	2613.48	1.93371	0.449509	4.30182	1.69399e-05	0.000975777
Ndrg1	39092.9	2.3299	0.541648	4.3015	1.69645e-05	0.000975777
Gm28285	52.4422	4.23725	0.986743	4.29418	1.7534e-05	0.00100319
Gm3755	48.6395	-4.82074	1.12348	-4.29091	1.77941e-05	0.00101539
Eif4ebp3	1282.73	1.7278	0.403045	4.28685	1.81223e-05	0.0010314
Zc3h12c	591.882	2.40782	0.561843	4.28558	1.82262e-05	0.00103459
Ky	12.9674	-7.17359	1.67444	-4.28416	1.83427e-05	0.00103848
Dock4	432.639	-1.96213	0.458456	-4.27987	1.87006e-05	0.00104818
Jdp2	417.316	1.76007	0.411296	4.27933	1.87453e-05	0.00104818
Grhl3	54.6566	2.56608	0.599653	4.27928	1.87496e-05	0.00104818
Sapcd2	7736.39	-2.0367	0.475953	-4.2792	1.87564e-05	0.00104818
Apold1	358.304	1.69875	0.397201	4.27681	1.89594e-05	0.00105679
Paqr9	10641.1	-2.94624	0.690206	-4.26865	1.96663e-05	0.00109337
Cbr3	285.448	2.07524	0.486379	4.26672	1.98369e-05	0.00110003
Defa20	488.615	2.96082	0.694059	4.26595	1.99057e-05	0.00110103
Gm8979	1860.02	-2.04659	0.480137	-4.26251	2.02143e-05	0.00111524
Hbb-bt	15042.8	2.65888	0.623997	4.26104	2.03473e-05	0.00111972
Xylb	2332.66	-1.59102	0.373558	-4.2591	2.0525e-05	0.00112613
Lamc2	3306.28	1.73203	0.40671	4.25864	2.05679e-05	0.00112613
Tmem229b	12373.7	-1.95863	0.460008	-4.25781	2.06438e-05	0.00112743
Adra2a	226.804	-1.58193	0.371765	-4.25519	2.08869e-05	0.00113784
Pde4b	319.52	2.15983	0.507746	4.25375	2.10216e-05	0.0011423
Gm20539	12.353	-7.09663	1.67081	-4.24742	2.16244e-05	0.00117211
Fam64a	224.314	-1.9367	0.456062	-4.24658	2.17062e-05	0.0011736
Gnal	168.004	3.24417	0.764161	4.2454	2.18207e-05	0.00117685
Nucb2	550.027	1.8527	0.43699	4.23968	2.23843e-05	0.00120424
Slc5a9	2363.44	-1.44037	0.340153	-4.23449	2.29069e-05	0.00122625
Vps37b	3450.12	2.09999	0.497837	4.21823	2.4623e-05	0.00131487
Has1	13.5556	7.19872	1.70695	4.2173	2.47249e-05	0.00131706
Usp48	3788.72	-1.29315	0.306792	-4.21508	2.4969e-05	0.00132354
Dhcr24	11798.5	1.59656	0.378825	4.2145	2.50329e-05	0.00132368
Aen	909.999	1.2708	0.30168	4.2124	2.52676e-05	0.00133284
4930512H18Rik	73.769	-2.40498	0.57132	-4.20951	2.5593e-05	0.00134671
Krt5	13.8774	7.23892	1.72105	4.20611	2.59801e-05	0.00136376
Rin2	4831.93	-1.35317	0.321937	-4.20322	2.63142e-05	0.00137796
Ly6d	359.308	2.98668	0.711054	4.20036	2.66485e-05	0.0013921
Gstk1	1758.09	-1.61451	0.384707	-4.19673	2.70791e-05	0.00141118
Hnf1aos1	300.115	1.75154	0.417506	4.19525	2.72566e-05	0.00141702
F2rl3	89.8949	2.55751	0.609899	4.19334	2.74883e-05	0.00142352
Ccrn4l	2277.34	1.96938	0.469668	4.19313	2.75134e-05	0.00142352
Hs3st1	480.671	1.8669	0.445323	4.19224	2.76213e-05	0.0014257
Eif4a2	9336.21	-1.21337	0.289491	-4.1914	2.77238e-05	0.00142758
1810049J17Rik	13.4691	7.19566	1.71711	4.19055	2.78274e-05	0.00142951
Zfp273	207.72	-1.69258	0.404122	-4.18829	2.81069e-05	0.00144045
Gm16315	11.7036	-7.0184	1.67727	-4.18442	2.85896e-05	0.00146172
Erlin1	5259.86	-1.24746	0.298317	-4.18166	2.89386e-05	0.00147434
Cep95	891.55	-1.313	0.314009	-4.18139	2.89728e-05	0.00147434
Tdrp	24310.2	-1.62302	0.388363	-4.17914	2.92613e-05	0.00148553
Foxo6	234.119	2.26262	0.541616	4.17754	2.9468e-05	0.00149251
Gm7765	282.919	-1.82002	0.435831	-4.17597	2.96717e-05	0.00149631
Ppp1r15a	1645.89	1.7975	0.430446	4.1759	2.96814e-05	0.00149631
Styk1	2365.32	1.64299	0.393615	4.1741	2.9917e-05	0.00150469
Inhba	162.617	-1.96851	0.471847	-4.17191	3.02051e-05	0.00151565
Gsdmd	21991.4	-1.53176	0.367569	-4.16727	3.08275e-05	0.0015433
Rpl14	23896	1.26627	0.304099	4.16399	3.1273e-05	0.0015579
Gm21969	12.4276	7.07906	1.7002	4.16365	3.13195e-05	0.0015579
Slc40a1	70929.1	-1.36195	0.327126	-4.16338	3.13569e-05	0.0015579
Car3	91.4606	-2.41359	0.57977	-4.16302	3.14073e-05	0.0015579
Spink4	4059.08	2.36862	0.569326	4.16038	3.17716e-05	0.00157237
1700016K19Rik	11.6642	6.98709	1.68114	4.15617	3.23629e-05	0.00159797
Gm12216	274.483	-1.86074	0.448069	-4.1528	3.28425e-05	0.00161796
Gsta4	707.95	2.11948	0.510729	4.14991	3.32607e-05	0.00163484
Gm4795	31.721	-3.00711	0.72502	-4.14763	3.35933e-05	0.00164744
Pcsk4	1978.42	-1.93417	0.466486	-4.14626	3.37951e-05	0.00165359
Gm9951	44.913	-2.86761	0.692759	-4.1394	3.48221e-05	0.00169386
Lrrc26	171.865	1.72504	0.416757	4.13919	3.48533e-05	0.00169386
Gm11775	103.376	-2.63311	0.63622	-4.13868	3.49314e-05	0.00169386
Cp	446.731	2.69218	0.651041	4.1352	3.5465e-05	0.00171589
Lrp2bp	129.928	-1.70671	0.412927	-4.1332	3.57744e-05	0.00172494
Gm10371	33.2711	-3.93253	0.951607	-4.13252	3.58814e-05	0.00172494
Usp18	1405.72	-2.28046	0.551842	-4.13245	3.58914e-05	0.00172494
Gm21498	338.395	3.55705	0.862283	4.12515	3.70493e-05	0.00177664
Alas2	545.269	3.12829	0.758893	4.12217	3.75324e-05	0.00179286
Adra2c	26.1362	-4.37168	1.06056	-4.12204	3.75533e-05	0.00179286
Hgd	610.289	-2.73025	0.662737	-4.11966	3.79435e-05	0.0018075
Gm8893	398.069	-2.52072	0.612283	-4.11691	3.83984e-05	0.00182515
Fam20c	212.126	1.71487	0.416762	4.11474	3.87624e-05	0.00183841
Lbh	24600.5	-1.43238	0.34838	-4.11153	3.93052e-05	0.00186007
Trim31	2676.02	-1.23574	0.300708	-4.10942	3.96653e-05	0.00187302
Krt19	21609.3	1.56601	0.382094	4.0985	4.15836e-05	0.00195917
Hyi	4921.19	1.49636	0.365476	4.09429	4.23465e-05	0.00198661
Rasl11b	551.276	-1.3555	0.331391	-4.09033	4.30766e-05	0.00201649
Tcf23	859.021	-1.46868	0.359388	-4.0866	4.37743e-05	0.00204472
Clec4f	445.887	-2.01577	0.493504	-4.0846	4.41529e-05	0.00205796
Sphk1	527.065	2.6995	0.661022	4.08383	4.43001e-05	0.00206038
Gstz1	2120.09	-1.2268	0.300512	-4.08237	4.45783e-05	0.00206445
Nabp1	1331.9	-1.65518	0.40572	-4.0796	4.51136e-05	0.00208477
Pvr	2391.4	1.54381	0.378562	4.07809	4.54077e-05	0.00209389
1500004A13Rik	191.4	1.9725	0.484513	4.0711	4.67913e-05	0.0021531
RP23-79K5.4	97.2746	2.12789	0.523656	4.06353	4.83371e-05	0.00221732
Avpr1a	138.454	2.30811	0.568057	4.06316	4.84132e-05	0.00221732
Rhof	1817.55	1.97827	0.486951	4.06256	4.85381e-05	0.00221732
Ces2c	492.138	1.90406	0.469416	4.05623	4.98722e-05	0.00226687
Il1b	60.6407	3.25296	0.801986	4.05613	4.98928e-05	0.00226687
Pabpc1l	109.226	2.39085	0.589721	4.0542	5.03056e-05	0.00227893
Srm	552.786	1.38987	0.342848	4.05391	5.0369e-05	0.00227893
Fndc5	8334.21	-1.99494	0.492747	-4.04862	5.15213e-05	0.0023262
Galnt15	454.07	1.64111	0.405474	4.04739	5.17918e-05	0.00233354
Asb2	566.865	-1.61908	0.400167	-4.04601	5.20991e-05	0.00234251
Plscr1	12381.3	1.66379	0.411489	4.04334	5.26962e-05	0.00236444
Gm12962	590.395	-1.35327	0.335298	-4.03603	5.43631e-05	0.00243418
Fut4	985.283	2.67711	0.664006	4.03175	5.53633e-05	0.00247385
Eva1c	102.602	2.35224	0.584172	4.02662	5.65841e-05	0.00252319
Grin2d	631.443	-3.00435	0.747701	-4.01812	5.86645e-05	0.00260027
Sdhaf1	1637.59	1.49305	0.371582	4.01808	5.86734e-05	0.00260027
Matn2	905.296	1.71899	0.428059	4.01578	5.92496e-05	0.00262043
Aldh3b1	2479.85	-1.60668	0.400214	-4.01456	5.9557e-05	0.00262865
A230065N10Rik	72.4277	2.49512	0.621603	4.01401	5.9696e-05	0.00262942
Svep1	503.611	1.66942	0.416102	4.01204	6.01965e-05	0.00264608
Cd68	1523.06	1.32276	0.329832	4.01042	6.0612e-05	0.00265894
Aldh18a1	29821.4	-1.66015	0.414637	-4.00387	6.23146e-05	0.00272809
G630090E17Rik	599.229	-1.85066	0.46337	-3.99392	6.49894e-05	0.00283945
Zfp65	903.583	-1.33462	0.334406	-3.99103	6.57862e-05	0.00286665
Tatdn2	4326.57	1.2154	0.304557	3.99071	6.58772e-05	0.00286665
Phlda2	41.916	3.28794	0.824845	3.98614	6.71577e-05	0.00291314
Vopp1	1365.12	1.61932	0.406258	3.98593	6.72149e-05	0.00291314
Prss16	141.011	-1.82153	0.458195	-3.97545	7.02471e-05	0.0030324
Sgk1	34465.8	1.89731	0.47734	3.97475	7.04523e-05	0.0030352
Pon3	5286.69	-1.19675	0.301212	-3.97311	7.0941e-05	0.00305018
Adipor2	30739.4	-1.10352	0.27783	-3.97191	7.12976e-05	0.00305943
Slc28a1	45.2574	2.9295	0.738837	3.96501	7.33917e-05	0.00314305
Gm15315	220.092	3.45714	0.872604	3.96187	7.43655e-05	0.00317846
Dcst1	1488.03	-1.47042	0.371369	-3.95945	7.51236e-05	0.00320453
Raet1e	89.3879	2.2556	0.569904	3.95785	7.56259e-05	0.00321961
Mroh7	105.386	-2.08388	0.526968	-3.95448	7.67025e-05	0.0032586
Slc6a18	94.6535	3.76846	0.953065	3.95404	7.68431e-05	0.0032586
Mettl7b	12185.1	-1.69976	0.43054	-3.94797	7.88175e-05	0.00332927
Stk32a	88.4218	2.18525	0.554047	3.94416	8.00796e-05	0.00337599
Ankrd22	500.257	2.57441	0.653687	3.9383	8.20605e-05	0.00345277
Gsr	8910.01	1.6278	0.414062	3.93131	8.44858e-05	0.0035351
Serpinb9b	357.888	1.77522	0.45159	3.93106	8.45731e-05	0.0035351
Ugt2b35	2003.69	1.24955	0.317889	3.93078	8.46712e-05	0.0035351
Slc35e4	353.812	2.08464	0.530681	3.92823	8.55736e-05	0.0035659
E2f3	1892.76	-1.45219	0.369885	-3.92605	8.63522e-05	0.00359142
Aplnr	755.996	-1.88584	0.480519	-3.9246	8.68751e-05	0.00360463
Fxn	343.41	1.48277	0.37785	3.92424	8.70032e-05	0.00360463
Mapk4	133.749	2.51658	0.641776	3.92127	8.8085e-05	0.00364247
C8b	84.6505	-3.31762	0.846166	-3.92076	8.82695e-05	0.00364314
Slc19a3	948.155	-1.5306	0.390492	-3.91967	8.86717e-05	0.00365277
Slc2a1	2503.07	1.89788	0.484404	3.91798	8.92944e-05	0.00367142
Lrrc19	4910.71	-1.29706	0.331194	-3.91633	8.99082e-05	0.00368692
Ly6k	33.7736	4.12337	1.05294	3.91605	9.00123e-05	0.00368692
2010106E10Rik	9249.61	-1.32621	0.338896	-3.91332	9.10372e-05	0.00372186
Ppfia3	1449.29	-1.32872	0.339642	-3.91211	9.14941e-05	0.00373348
Rin1	373.775	2.07544	0.530783	3.91015	9.22389e-05	0.00375678
Nbl1	1535.72	1.41251	0.36146	3.90778	9.31463e-05	0.00378661
Tsga10	196.743	-2.22109	0.568622	-3.90608	9.38045e-05	0.00380621
Uba1y	17.8922	5.66788	1.45133	3.90529	9.41129e-05	0.00381157
Gpr141	10.3096	6.80671	1.744	3.90292	9.5038e-05	0.00384185
Pank3	23553.5	-1.11735	0.28644	-3.90081	9.58731e-05	0.00386837
Gm9992	66.1935	-3.08989	0.793612	-3.89345	9.88271e-05	0.00398014
Wdr11	3488.38	-1.13934	0.292814	-3.89101	9.98296e-05	0.00401304
Rorc	10176.8	-1.24042	0.319057	-3.88779	0.000101162	0.00405905
Neil1	740.554	-1.61195	0.414724	-3.8868	0.000101573	0.004068
Agbl2	9.85277	-6.77256	1.74501	-3.88111	0.000103981	0.00415675
Ggcx	325.401	-1.40662	0.362566	-3.87962	0.000104618	0.00416954
1700034P13Rik	979.162	-1.8493	0.476746	-3.87902	0.000104879	0.00416954
Slc4a4	2355.98	1.56788	0.404222	3.87876	0.00010499	0.00416954
Alkbh8	295.893	1.84042	0.474521	3.87849	0.000105109	0.00416954
Padi1	299.241	-1.46871	0.378717	-3.87812	0.000105265	0.00416954
Sptbn5	237.345	1.83972	0.47446	3.87751	0.00010553	0.00417239
Rpl17	33898.4	1.36196	0.351599	3.87362	0.00010723	0.00423187
Ptk6	743.974	1.71479	0.443293	3.8683	0.000109597	0.00431738
Atp8b5	576.19	-1.6756	0.433238	-3.86762	0.000109902	0.00432156
Ypel2	4317.29	-1.50379	0.388918	-3.86661	0.000110359	0.00433164
Hba-a2	10793.1	2.42428	0.627794	3.86159	0.000112652	0.00441362
AI467606	366.001	-1.71015	0.443613	-3.85505	0.000115705	0.00452506
Defa22	135.195	2.74156	0.711301	3.85429	0.000116065	0.00453092
BC018473	80.3151	-2.8488	0.739626	-3.85168	0.000117312	0.00457108
Slc17a4	5789.27	-1.55475	0.403701	-3.85125	0.000117516	0.00457108
Zfp964	226.031	-1.52005	0.395009	-3.84814	0.000119018	0.00462118
Crlf2	659.272	1.71808	0.447093	3.84278	0.000121648	0.00470744
Vmn2r2	42.8097	3.65581	0.951357	3.84273	0.000121675	0.00470744
Rcl1	678.812	1.26529	0.32955	3.83944	0.000123316	0.00476243
H2afj	10995.7	1.4476	0.377427	3.83546	0.000125331	0.00483161
Marcksl1	8085.5	1.41675	0.369517	3.83406	0.000126043	0.00485041
Hist1h2ai	33.1863	2.6712	0.696897	3.83299	0.000126594	0.00486295
Mgam	18713	1.60768	0.419538	3.83202	0.000127095	0.00486687
Rab15	503.454	1.29684	0.338445	3.83177	0.000127226	0.00486687
Wfdc17	95.2781	2.66239	0.694882	3.83143	0.000127402	0.00486687
Zfp595	317.339	-1.37608	0.359288	-3.83003	0.000128125	0.00487846
Smim5	135.058	2.34428	0.612305	3.8286	0.000128872	0.00489641
Efhc1	149.321	2.35929	0.61628	3.82827	0.00012905	0.00489641
Gm16185	435.928	-2.16336	0.565737	-3.82397	0.000131319	0.00497239
Fam162a	7124.69	1.40888	0.368468	3.82361	0.000131512	0.00497239
Krt14	94.2867	3.27446	0.856988	3.8209	0.000132967	0.00501863
Lpar6	1258.14	-1.15672	0.30312	-3.81605	0.000135603	0.00510919
Gdpd5	5584.18	-1.62077	0.42484	-3.81502	0.000136175	0.00512182
Prodh2	142.091	-1.60344	0.420488	-3.81329	0.000137129	0.00514876
Slfn2	2366.85	-1.87678	0.492578	-3.81011	0.000138904	0.0051982
Acot5	1228.98	2.32801	0.611015	3.81007	0.000138926	0.0051982
Tmem119	652.331	2.01103	0.528522	3.805	0.000141803	0.00528388
5730419F03Rik	154.571	-1.62043	0.425872	-3.80498	0.000141818	0.00528388
Zfp446	300.585	-1.48635	0.390707	-3.80424	0.000142238	0.00528388
Gm15645	9.39069	6.67367	1.75451	3.80371	0.000142544	0.00528388
Vmn2r57	26.1401	-3.84615	1.01127	-3.80328	0.000142795	0.00528388
Ankrd35	71.2326	2.214	0.582135	3.80325	0.000142812	0.00528388
Fads2	876.8	1.28406	0.337641	3.80305	0.000142926	0.00528388
Clec2d	4151.84	-1.76126	0.463187	-3.80248	0.000143258	0.00528709
Mthfd1l	1274.2	1.26367	0.332575	3.79965	0.0001449	0.00533422
Pkdrej	119.014	2.48863	0.655001	3.79943	0.000145028	0.00533422
Nqo1	2049.34	1.57067	0.413781	3.7959	0.000147108	0.00540153
Bag5	3322.25	1.15873	0.305384	3.79435	0.000148033	0.00542629
Snhg7os	9.74339	6.72363	1.77332	3.79154	0.000149717	0.00546947
Tmem100	283.459	1.52643	0.402866	3.78892	0.000151306	0.0055182
Lbp	484.033	2.00069	0.528247	3.78741	0.000152227	0.00554245
Slc52a3	4711.58	1.33964	0.353765	3.78681	0.000152596	0.00554655
Zmynd19	922.418	1.19348	0.315271	3.78559	0.000153347	0.00556449
Egr1	2691.54	2.40957	0.636787	3.78395	0.000154356	0.00559171
C630016N16Rik	390.552	1.43719	0.379897	3.78311	0.00015488	0.00560086
Gm9929	67.9538	-2.74111	0.72464	-3.78272	0.000155126	0.00560086
Il18r1	892.541	2.66089	0.703623	3.7817	0.000155761	0.00561441
Tmco3	2285.95	-1.27404	0.337081	-3.77962	0.000157069	0.00564311
Fam118b	3952.12	1.57665	0.417147	3.7796	0.000157079	0.00564311
Lims2	745.539	1.57074	0.416071	3.77518	0.00015989	0.00573456
Cdc42ep1	834.13	1.39949	0.370856	3.77367	0.000160864	0.00575457
3110052M02Rik	265.399	-1.3993	0.370823	-3.77349	0.00016098	0.00575457
Gm5451	691.488	1.71087	0.453541	3.77224	0.000161786	0.00576917
RP24-75E15.5	28.817	3.88528	1.03002	3.77203	0.000161922	0.00576917
C4b	245.967	1.55381	0.41229	3.76872	0.000164086	0.00583667
C1qtnf4	281.669	2.04072	0.541676	3.76743	0.00016494	0.00585738
2310039H08Rik	2489.8	1.4365	0.381427	3.76614	0.000165793	0.0058724
Dnaaf1	504.526	-1.38293	0.367219	-3.76597	0.000165905	0.0058724
Cyp2c70	90.2736	-2.78376	0.739982	-3.76192	0.000168612	0.00595844
Myadm	2533.97	1.43249	0.381065	3.75919	0.000170468	0.00601394
Ifi27l2b	47131.8	-1.40651	0.374221	-3.7585	0.000170934	0.00601394
Tlcd2	1297.38	-1.99855	0.531822	-3.75794	0.000171318	0.00601394
Gm9889	9.5834	6.69857	1.78276	3.75742	0.000171672	0.00601394
Cdyl2	41.1883	3.61121	0.961153	3.75716	0.000171851	0.00601394
Klrg2	278.717	1.94751	0.518639	3.75503	0.000173319	0.00604869
Gstm1	1280.66	1.9898	0.529919	3.75491	0.000173403	0.00604869
Car8	7417.52	-1.2396	0.330321	-3.75272	0.000174927	0.00609204
Phka1	793.672	-1.28453	0.342671	-3.74858	0.000177842	0.00618357
Ptar1	80.6036	2.21968	0.592492	3.74634	0.000179436	0.00622005
Tspan5	367.914	1.29526	0.345746	3.74629	0.000179466	0.00622005
Cacng7	233.112	1.55633	0.415559	3.74515	0.000180287	0.00623849
Slc27a2	2606.14	-2.12395	0.567663	-3.74157	0.000182875	0.00631795
Ugt1a9	8192.99	1.91708	0.513702	3.73189	0.000190051	0.00654494
Arid5a	197.98	2.16285	0.579732	3.73078	0.000190887	0.00655999
Ifitm3	3340.51	1.50568	0.403613	3.73051	0.000191094	0.00655999
Greb1	441.338	-1.8577	0.498138	-3.72929	0.000192019	0.00657861
Rsad2	2542.05	-2.36569	0.634404	-3.72899	0.000192245	0.00657861
Cry2	4697.3	1.87391	0.503218	3.72385	0.000196206	0.00670354
Tecta	18.4957	4.94331	1.32802	3.7223	0.000197414	0.00673419
Lzts3	8705.7	-1.35873	0.365163	-3.72087	0.000198534	0.00676173
4930579F01Rik	21.3099	-4.84546	1.303	-3.7187	0.000200253	0.00680954
BC061194	9.17432	-6.66574	1.79374	-3.71611	0.000202313	0.00686881
Ogt	3609.55	-1.26099	0.339398	-3.71539	0.000202894	0.00687772
Gbp3	620.167	-1.70613	0.459265	-3.71491	0.000203275	0.00687984
Gamt	622.525	-1.67271	0.450732	-3.71109	0.000206369	0.00696762
Pinx1	246.088	1.75347	0.472556	3.71061	0.00020676	0.00696762
Myh8	9.57975	-6.72727	1.81303	-3.71052	0.000206835	0.00696762
BC048559	10.2515	-6.83562	1.84266	-3.70965	0.000207549	0.00696884
Tkt	22133	1.19707	0.322705	3.70948	0.000207685	0.00696884
Zfp760	395.47	-1.43918	0.388065	-3.70861	0.000208397	0.00696884
Capg	820.258	1.28451	0.346367	3.70851	0.000208482	0.00696884
Mlkl	987.65	-1.64336	0.443312	-3.707	0.000209728	0.00698887
Ccdc101	629.971	1.1824	0.31902	3.70635	0.000210267	0.00699606
Irf9	6472.26	-1.28606	0.347145	-3.70469	0.00021165	0.00702118
Asprv1	411.951	1.56861	0.423414	3.70466	0.000211671	0.00702118
Sorcs2	553.141	1.36358	0.368342	3.70193	0.000213967	0.00707702
Isoc2b	761.764	-1.41592	0.382487	-3.70188	0.000214009	0.00707702
Pla1a	281.813	1.61009	0.435005	3.70132	0.000214483	0.00708188
Stra6l	25956.1	-1.18287	0.319978	-3.69673	0.000218396	0.00720006
Gprasp2	153.851	-2.18911	0.592306	-3.6959	0.000219107	0.00721251
Mvd	1440.34	1.62885	0.440872	3.69462	0.000220214	0.00723793
Gm20633	254.684	3.04285	0.823869	3.69337	0.000221302	0.00725571
Nkpd1	8.76939	6.57359	1.7799	3.69323	0.000221426	0.00725571
Mcoln3	29783.4	-1.42015	0.385057	-3.68815	0.000225892	0.00737969
Nr1h3	1536.85	-1.07015	0.290195	-3.6877	0.000226291	0.0073816
Rmdn2	449.571	-1.31772	0.357432	-3.68664	0.000227237	0.0073892
Sult5a1	75.6819	1.91677	0.519964	3.68635	0.000227495	0.0073892
Gm15651	42.499	-2.95365	0.801277	-3.68618	0.000227642	0.0073892
2010002M12Rik	21270.9	-1.32059	0.358281	-3.68591	0.000227891	0.0073892
Axin2	1674.22	-1.32989	0.360866	-3.68527	0.000228463	0.00739667
Tnfrsf14	427.821	-1.58243	0.429447	-3.68481	0.000228873	0.00739887
Mme	2155.62	-5.16531	1.402	-3.68425	0.000229373	0.00740395
Cyp4f16	4436.9	-1.24497	0.337958	-3.68381	0.000229775	0.00740587
Asns	2022.71	1.38061	0.375438	3.67734	0.000235682	0.00758498
Mcpt1	40.6531	-3.60957	0.983758	-3.66917	0.00024334	0.00780819
Eif2b3	560.936	1.62217	0.442162	3.66872	0.00024377	0.0078104
Rab30	34749.6	1.9044	0.519562	3.6654	0.000246956	0.00788357
Pim2	360.814	-1.38386	0.377553	-3.66535	0.000246997	0.00788357
Spdef	480.502	1.3087	0.357063	3.6652	0.000247147	0.00788357
Arl4a	10180.8	1.11581	0.304826	3.66048	0.000251746	0.00800662
Plekhn1	2222.31	-1.64654	0.449911	-3.6597	0.000252507	0.00801904
Peg3	3482.07	1.34761	0.36836	3.6584	0.00025379	0.00804797
Lace1	1545.72	-1.47137	0.402691	-3.65383	0.000258353	0.00818068
Lat2	125.89	2.42884	0.664887	3.65301	0.000259183	0.00819496
2310010G23Rik	232.001	1.4755	0.40402	3.65205	0.000260151	0.00821354
S100b	241.649	-2.38972	0.656181	-3.64187	0.00027067	0.00853321
Tmem151a	1435.38	2.10569	0.578393	3.64059	0.00027201	0.00855328
Dpep1	777.106	1.41954	0.389928	3.64051	0.000272098	0.00855328
Styxl1	41.0962	2.224	0.611117	3.63923	0.000273453	0.0085834
Fam65a	1446.26	1.3962	0.384515	3.63108	0.000282238	0.00884632
Pcdhga6	8.50625	6.52915	1.79926	3.6288	0.000284742	0.00891189
Fam124a	464.13	1.65368	0.455766	3.62835	0.00028524	0.00891459
RP24-252G15.5	8.80335	-6.60759	1.8223	-3.62596	0.000287893	0.00897157
Psmb10	6331.88	-1.37377	0.379024	-3.62449	0.000289531	0.00900961
Slc45a3	174.251	1.38138	0.381217	3.62361	0.000290516	0.00902729
Paqr8	1864.82	1.28349	0.354285	3.62275	0.000291482	0.00904432
Hist1h3c	24.1912	3.26509	0.901436	3.6221	0.00029222	0.0090542
Trib3	740.333	1.68196	0.464485	3.62113	0.000293321	0.00907533
Oit1	301.522	1.62481	0.44887	3.61977	0.000294868	0.00908967
Ccl11	744.844	2.22317	0.614201	3.61961	0.000295045	0.00908967
Prdm1	6684.8	-1.02885	0.284324	-3.61857	0.000296233	0.00910385
Hmcn2	1766.88	-1.12636	0.31128	-3.61847	0.000296348	0.00910385
Zkscan7	696.426	-1.23076	0.340746	-3.61195	0.000303906	0.00932281
Gm21541	51.4187	-2.22158	0.615203	-3.61113	0.000304871	0.00933916
Chst4	156.827	1.61971	0.448711	3.6097	0.000306553	0.00937741
Smox	1395.75	1.65974	0.460176	3.60676	0.000310049	0.00947095
Gm13032	144.624	-2.45106	0.680005	-3.60447	0.000312788	0.00954113
Zfp239	185.532	-1.7868	0.496148	-3.60133	0.000316592	0.00964356
Dnajb5	1398.91	1.28541	0.357221	3.59836	0.000320234	0.00974078
Nr1d1	990.81	2.24849	0.624971	3.59775	0.000320978	0.0097497
Gm17200	62.4965	2.49582	0.694153	3.59549	0.000323778	0.00980888
Nat3	9.38722	6.66915	1.85489	3.59545	0.000323833	0.00980888
Tnfrsf11a	5731.83	-1.27376	0.354446	-3.59365	0.000326077	0.00986304
Slc39a8	18686	-1.06908	0.29763	-3.59199	0.000328164	0.0099123
Coa4	2651.21	-1.19123	0.331725	-3.59102	0.000329388	0.00993538
Prss23	3471.62	1.34698	0.375337	3.58872	0.000332309	0.0100095
Polr2e	2215.31	1.08059	0.301317	3.58623	0.000335491	0.0100913
Serpinc1	204.877	-2.01313	0.561416	-3.5858	0.00033604	0.0100938
Idi1	1716.88	1.76142	0.491742	3.58199	0.000340983	0.010225
H2-T22	4398.23	-0.99615	0.278146	-3.58139	0.000341775	0.010225
Fam161b	71.1377	-2.02007	0.564053	-3.58135	0.000341827	0.010225
Ss18l1	362.482	-1.19138	0.332861	-3.57923	0.000344609	0.010294
Tctn3	1451.17	-1.42305	0.397639	-3.57874	0.000345253	0.010299
Cd83	308.79	1.25578	0.351065	3.57707	0.000347469	0.0103509
Car5a	248.953	-2.13333	0.596583	-3.57591	0.000349014	0.0103826
Csrp1	13320.9	1.24149	0.347423	3.57342	0.000352343	0.0104582
Gpr157	3896.13	-1.21788	0.340828	-3.57329	0.000352524	0.0104582
Rrm2	1376.72	1.79219	0.50185	3.57117	0.000355394	0.0105289
Clec4e	8.22309	6.48006	1.8161	3.56811	0.000359561	0.0106378
Mtl5	187.338	1.72884	0.48522	3.563	0.00036664	0.0108324
Klhdc9	44.6459	2.29535	0.644448	3.56174	0.000368409	0.0108698
Cep57l1	436.632	-1.67226	0.469753	-3.55987	0.000371042	0.0109201
Rassf4	951.233	1.42361	0.399913	3.55981	0.000371124	0.0109201
Nt5e	17870.5	1.59425	0.447943	3.55905	0.000372195	0.0109368
Ctsf	1011.43	1.24834	0.35096	3.55692	0.000375222	0.0110107
Map3k5	847.256	-1.17487	0.330365	-3.5563	0.000376118	0.0110221
E2f8	1687.61	-1.37853	0.388216	-3.55093	0.000383871	0.0112341
Gm1123	3972.73	1.52852	0.430545	3.55021	0.000384931	0.0112499
Gm4491	16.2948	-4.66495	1.31486	-3.54788	0.000388348	0.0113344
Art2b	26.9572	-3.64829	1.02957	-3.5435	0.000394856	0.0115088
Tnfrsf25	167.769	-1.47243	0.415665	-3.54235	0.00039658	0.0115435
Psme1	12493.7	-1.05084	0.296685	-3.54194	0.0003972	0.011546
Fcgr3	750.839	1.32933	0.37539	3.5412	0.000398309	0.0115627
Arhgap44	1478.92	1.4484	0.409187	3.5397	0.000400588	0.0116133
Uros	532.43	-1.64063	0.463694	-3.53816	0.000402922	0.0116653
Rnasel	10547.7	-1.02269	0.289781	-3.52919	0.000416831	0.0120287
Adcy8	219.753	1.81944	0.515596	3.52881	0.000417429	0.0120287
Lipo1	2625.45	-1.15178	0.32641	-3.52864	0.000417699	0.0120287
Phkb	1280.5	-1.27031	0.360156	-3.5271	0.000420136	0.0120828
Card11	86.2457	-2.0779	0.589228	-3.52648	0.000421118	0.012095
Rdh7	281.086	-4.95805	1.4061	-3.52609	0.000421738	0.0120967
Casp1	12103.8	-1.1667	0.331031	-3.52445	0.000424367	0.012156
A930011G23Rik	959.05	1.3452	0.381859	3.52277	0.000427067	0.0122172
Emb	298.32	1.75473	0.498232	3.52192	0.000428437	0.0122402
Trim17	19.6951	-4.58853	1.30344	-3.52033	0.000431006	0.0122973
Hemk1	372.416	-1.19379	0.339613	-3.51515	0.000439498	0.0125106
Msmo1	6180.65	1.78715	0.508426	3.51507	0.000439638	0.0125106
Gm12715	5292.67	1.36717	0.389013	3.51446	0.000440657	0.0125231
Mical1	3647.03	-1.68571	0.480233	-3.5102	0.000447772	0.0127086
Cyp3a25	1157.45	-1.9776	0.563792	-3.50767	0.000452055	0.0128134
Nipa2	16154.3	-1.05319	0.30034	-3.50666	0.000453771	0.0128452
Frmd3	41.2052	2.69301	0.768585	3.50386	0.000458572	0.0129494
Usp2	239.455	2.78656	0.795294	3.50381	0.000458652	0.0129494
S100a8	225.252	5.24828	1.49894	3.50134	0.00046293	0.0130532
2700097O09Rik	462.754	-1.25861	0.359684	-3.49922	0.000466628	0.0131403
Ttc6	204.244	1.65612	0.473408	3.4983	0.000468237	0.0131685
Defa3	1393.12	2.50612	0.716619	3.49715	0.000470261	0.0132082
Gm2895	41.8031	2.89962	0.829291	3.4965	0.000471401	0.0132231
Alpk1	410.245	-1.17015	0.334922	-3.49379	0.000476223	0.013341
Cfi	6022.11	-1.21204	0.346999	-3.49291	0.000477787	0.0133503
Lman2l	981.656	-1.17123	0.335317	-3.49291	0.00047779	0.0133503
4930581F22Rik	845.124	-1.52274	0.436579	-3.4879	0.000486832	0.013553
Lmna	4438.15	1.29488	0.37131	3.48732	0.000487884	0.013553
Tgfbr3	1763.33	1.09508	0.314033	3.48716	0.000488176	0.013553
Rnasek	5623.9	2.1129	0.606051	3.48633	0.000489691	0.0135776
Mmp13	170.096	-1.83526	0.526786	-3.48389	0.000494189	0.0136848
Ifi203	203.846	-1.3484	0.387191	-3.48253	0.000496708	0.013737
Gm15823	198.925	-2.63914	0.758304	-3.48032	0.000500816	0.013819
Pex26	882.761	-1.58563	0.455609	-3.48025	0.000500953	0.013819
Rdh9	1155.97	1.95805	0.56283	3.47893	0.000503415	0.0138656
Cd101	166.63	-1.65174	0.47482	-3.47866	0.000503922	0.0138656
Plcb1	434.306	1.40318	0.403564	3.47697	0.000507109	0.0139178
Cxcl16	4638.03	1.25057	0.359917	3.47462	0.000511579	0.0140227
Ago3	1960.76	-1.51596	0.436411	-3.47369	0.000513347	0.0140534
Stk17b	3687.32	1.31449	0.378569	3.47226	0.000516087	0.0141105
Mmp2	2108.93	1.51261	0.435785	3.47099	0.000518546	0.0141599
Tlr12	170.298	-2.01342	0.580571	-3.46801	0.00052433	0.0142997
Fam84b	17630.1	-1.14645	0.330704	-3.4667	0.000526895	0.0143516
Dhrs7b	10570.5	-1.41587	0.40886	-3.46297	0.000534258	0.0145338
Gm2115	244.117	-1.5641	0.451885	-3.46129	0.000537603	0.0145881
Fcna	153.111	2.71174	0.783778	3.45983	0.000540517	0.0146488
Tmem170	4968.28	-1.15012	0.332527	-3.45872	0.000542752	0.0146639
Bcl6	542.086	-1.12903	0.326439	-3.45861	0.000542977	0.0146639
Tmem220	1171.3	-1.11388	0.322068	-3.45854	0.000543109	0.0146639
Anxa1	1704.78	1.78624	0.517041	3.45473	0.000550841	0.0148542
Zc3h6	553.883	1.50063	0.43447	3.45392	0.000552495	0.0148802
Cpa2	52.0882	2.68787	0.778342	3.45333	0.000553718	0.014883
Serpinb6b	2927.94	1.34251	0.388772	3.4532	0.000553974	0.014883
Lztr1	4020.72	-1.32821	0.384697	-3.45262	0.000555167	0.0148965
Lancl3	92.5852	2.29271	0.664451	3.45053	0.000559486	0.0149729
Ldlr	7914.77	1.20087	0.348027	3.45051	0.000559527	0.0149729
1700016C15Rik	976.007	1.74385	0.505429	3.45024	0.000560092	0.0149729
Scd1	233.958	1.78038	0.51622	3.44888	0.000562926	0.0150301
Tbcb	5664.19	1.06882	0.310127	3.44639	0.000568138	0.0151506
1700019B03Rik	8.40509	6.51256	1.89012	3.44558	0.000569839	0.0151701
Zfp773	41.5806	-2.08129	0.604082	-3.44537	0.000570271	0.0151701
Mboat2	509.864	1.93738	0.562408	3.4448	0.00057149	0.0151838
Rps13	21594	1.00142	0.290768	3.44405	0.000573063	0.0152069
Muc3	47872.2	1.7745	0.51532	3.44349	0.000574252	0.0152198
Srr	2419.46	-1.07433	0.312401	-3.43896	0.000583946	0.0154186
Gm9780	817.391	1.39749	0.406376	3.4389	0.000584078	0.0154186
Rnpep	3946.65	-1.52762	0.444268	-3.43851	0.000584923	0.0154186
RP23-138L21.3	25.9289	2.87942	0.83743	3.4384	0.000585154	0.0154186
Hyal5	8326.55	-1.31088	0.381256	-3.43833	0.000585317	0.0154186
Klf4	18018.4	1.38272	0.402249	3.43747	0.000587174	0.0154299
Adamdec1	42804.6	1.58207	0.460341	3.43673	0.000588775	0.0154532
Pcyox1l	260.014	-1.3935	0.405557	-3.43602	0.000590324	0.0154751
A630076J17Rik	7.60722	-6.40136	1.86323	-3.43563	0.000591186	0.0154789
Rab13	1501	-1.2667	0.368785	-3.4348	0.000592998	0.0155076
RP23-382H8.2	8.59067	6.54105	1.90656	3.43081	0.000601774	0.0157181
Slc17a9	116.922	1.63548	0.476985	3.42879	0.000606272	0.0158165
Oip5	244.595	1.37944	0.40239	3.42811	0.00060779	0.0158179
B4galt2	286.84	1.49901	0.437271	3.42811	0.00060779	0.0158179
Csf1r	16669.2	-1.08529	0.316632	-3.4276	0.000608942	0.0158288
Ivl	60.9738	-2.88985	0.843884	-3.42447	0.000616004	0.015974
B4galnt4	245.749	1.33954	0.391219	3.42401	0.000617039	0.0159817
Ppid	1816.41	-1.12355	0.328291	-3.42242	0.000620663	0.0160563
Mboat7	2423.01	-1.02297	0.299163	-3.41943	0.000627529	0.0162145
Adora2b	2948.5	-1.76255	0.515599	-3.41846	0.000629772	0.0162531
Btnl1	8263.39	-1.40144	0.410518	-3.41382	0.000640581	0.0164927
Vav3	1065.78	1.63578	0.479449	3.4118	0.00064536	0.016596
4732465J04Rik	106.579	-1.75362	0.514289	-3.40979	0.000650125	0.0166986
Nsf	4299.79	1.47989	0.434054	3.40946	0.000650916	0.0166991
Zfp263	1461.79	-1.55177	0.455622	-3.40584	0.000659616	0.0168979
Clec4a3	19.6012	5.05953	1.48566	3.40558	0.000660225	0.0168979
Ptpn9	776.802	1.08559	0.318839	3.40483	0.000662045	0.0169244
Lox	892.497	1.53687	0.451531	3.4037	0.000664801	0.0169748
Fam132a	4595.98	-1.03176	0.303681	-3.39752	0.000679984	0.0173012
Erc2	190.474	1.80736	0.532368	3.39496	0.000686398	0.0174439
C3	2801.96	2.31103	0.680985	3.39365	0.000689676	0.0175012
Tmem236	3590.79	-1.24044	0.36555	-3.39336	0.000690409	0.0175012
Bfsp1	1103.82	-1.22192	0.360125	-3.39304	0.000691207	0.0175012
Tert	623.439	-1.86604	0.550005	-3.39277	0.00069189	0.0175012
Ctcfl	32.9146	-3.95431	1.16583	-3.39184	0.000694249	0.0175355
Prkrir	3618.58	0.971992	0.286588	3.3916	0.000694867	0.0175355
Steap4	270.11	2.81093	0.829031	3.39062	0.000697356	0.0175689
Sdcbp2	10177.9	1.28699	0.379627	3.39014	0.000698581	0.0175689
Dock8	1136.34	-1.53609	0.453275	-3.38887	0.000701824	0.0176287
Defa2	382.455	2.60481	0.769862	3.38348	0.00071574	0.0179574
Morn2	252.147	-1.67115	0.494075	-3.38237	0.000718627	0.018009
Zfp93	259.089	-1.19966	0.354923	-3.38004	0.000724743	0.0181412
Ascl2	169.979	-2.30303	0.681695	-3.37838	0.000729148	0.0182299
Fsbp	31.81	-3.99914	1.18396	-3.37778	0.000730744	0.0182299
Gcnt3	937.939	1.30138	0.385279	3.37775	0.000730815	0.0182299
Epb4.1l1	357.221	2.26	0.669202	3.37716	0.000732393	0.0182482
Cpxm2	89.089	-1.70456	0.504931	-3.37582	0.000735963	0.0183161
Sypl2	90.4779	-1.81568	0.538697	-3.37051	0.000750299	0.0186514
Zfp626	849.142	-1.02013	0.302731	-3.36977	0.000752313	0.01868
Arc	40.4265	2.23256	0.662751	3.36863	0.000755438	0.0187361
Gm18190	8.0863	-6.49113	1.92742	-3.36779	0.000757743	0.0187717
Zfp623	1678.49	1.07137	0.318256	3.36637	0.000761635	0.018825
Fgfbp1	819.155	2.02065	0.600491	3.36499	0.000765468	0.0188981
Clcf1	501.052	1.32552	0.39413	3.36316	0.000770569	0.0190024
Mfsd10	614.047	1.3684	0.407023	3.36198	0.000773861	0.0190618
Kalrn	413.355	1.25016	0.371888	3.36166	0.000774746	0.0190619
RP23-187F18.1	141.899	-1.57805	0.469573	-3.36061	0.000777702	0.0191129
Cxcl5	79.9222	3.25113	0.968055	3.35841	0.000783912	0.0192001
Rec8	1915.5	-1.58793	0.473024	-3.35698	0.000787996	0.0192783
Stard9	606.41	-1.85677	0.554056	-3.35123	0.000804545	0.0196192
Naip6	9664.76	-1.31973	0.393811	-3.35119	0.000804651	0.0196192
3830406C13Rik	1350.73	-1.24259	0.370937	-3.34986	0.000808511	0.0196908
Zfp456	245.122	-1.51307	0.451723	-3.34956	0.000809409	0.0196908
Prrg4	44.0806	2.46073	0.734712	3.34924	0.000810325	0.0196909
Defa17	2375.31	2.45983	0.734672	3.3482	0.000813378	0.0197374
43717	6815.53	1.53364	0.458093	3.34789	0.000814293	0.0197374
B4galt1	3439.55	1.63249	0.487651	3.34766	0.000814975	0.0197374
St3gal5	8114.7	-1.23051	0.36773	-3.34623	0.000819177	0.0198169
Reps1	1359.57	1.15032	0.343816	3.34576	0.000820577	0.0198286
Gnpda1	31060	-1.07401	0.321277	-3.34295	0.000828932	0.0200082
Stfa3	29.6782	4.52693	1.35458	3.34195	0.000831908	0.0200576
Col15a1	1058.43	-1.64069	0.491008	-3.34147	0.000833359	0.0200702
Upp2	246.812	-1.69096	0.506192	-3.34055	0.000836114	0.0201142
Unc5b	1943.6	1.41759	0.424482	3.33957	0.000839074	0.0201629
Ms4a8a	11595.6	-1.41395	0.423801	-3.33636	0.000848833	0.0203522
Qrsl1	493.58	1.21169	0.363227	3.33589	0.000850254	0.0203599
Ap2a2	20654	-0.99432	0.298176	-3.33468	0.000853988	0.0203599
Fasl	7.60994	6.3653	1.90888	3.33457	0.000854328	0.0203599
Gm26736	138.047	-2.14562	0.643498	-3.33431	0.000855116	0.0203599
Bag2	581.403	1.67162	0.501345	3.33427	0.000855251	0.0203599
Dmrt3	25.8768	3.17893	0.953445	3.33415	0.000855616	0.0203599
Hmgcs1	8603.04	1.16644	0.349888	3.33375	0.000856828	0.0203625
Fancg	503.164	-1.21775	0.365312	-3.33346	0.000857733	0.0203625
Fdx1	3817.82	1.22289	0.366958	3.33251	0.000860648	0.0204093
Gm14167	108.311	2.10844	0.633577	3.32783	0.000875246	0.0207327
5033423K11Rik	7.18277	-6.3153	1.89964	-3.32448	0.000885831	0.0209605
Bcl2l12	331.064	-1.26887	0.381821	-3.3232	0.000889922	0.0210343
Pf4	565.808	1.98601	0.59781	3.32214	0.000893312	0.0210683
A630081J09Rik	1362.08	0.989163	0.297869	3.32079	0.000897621	0.0211415
Moap1	1051.8	1.15134	0.346757	3.32032	0.000899149	0.0211415
Ganc	1112.18	-1.34407	0.40481	-3.32026	0.000899348	0.0211415
Sult2b1	2105.81	1.6509	0.497387	3.31915	0.000902924	0.0212025
2310007B03Rik	2165.54	-1.03259	0.311149	-3.31862	0.000904645	0.0212199
Mrap	7.84289	6.41092	1.93297	3.31661	0.000911174	0.0213307
Poli	307.376	-1.31124	0.395369	-3.31649	0.000911546	0.0213307
Ccdc74a	190.363	-1.5183	0.457834	-3.31625	0.000912327	0.0213307
Myadml2os	7.26329	-6.33325	1.91051	-3.31494	0.000916614	0.0214078
Cmtm8	5144.78	-1.12537	0.339571	-3.3141	0.000919388	0.0214494
Ccl9	357.401	2.01837	0.609465	3.31171	0.000927292	0.0216105
Lmo1	136.934	-2.19451	0.662916	-3.31039	0.000931671	0.0216697
Glud1	9351.72	1.05635	0.319108	3.31034	0.000931837	0.0216697
Rfwd3	8470.21	-0.94588	0.285795	-3.30964	0.000934156	0.0217003
A530013C23Rik	131.558	-1.3648	0.412686	-3.30712	0.000942616	0.0218733
Fut2	67.9506	2.23434	0.675789	3.30627	0.000945473	0.0219161
Gm11200	8.17482	-6.4977	1.96626	-3.3046	0.000951116	0.0220233
4930448D08Rik	16.1394	-3.80062	1.15088	-3.30235	0.000958769	0.0221768
Gm5784	34.5258	2.18737	0.662443	3.30198	0.000960047	0.0221826
Kcng1	96.343	-1.83553	0.556477	-3.29848	0.000972112	0.0224366
Rab19	1292.84	-1.16556	0.35344	-3.29777	0.000974566	0.0224461
Ctnnb1	79124.3	-1.31067	0.397602	-3.29645	0.000979162	0.0225149
9330136K24Rik	7.48856	-6.3815	1.93595	-3.29631	0.000979633	0.0225149
Arhgap4	351.12	-1.81437	0.550723	-3.29451	0.000985923	0.0226354
A930018P22Rik	47.5691	2.91031	0.883744	3.29316	0.000990692	0.0227208
Try5	11.5438	6.97232	2.11756	3.29262	0.000992577	0.0227399
Gm17501	133.643	1.98816	0.604549	3.28867	0.0010066	0.0230369
Zscan26	2999.53	-1.14123	0.347708	-3.28215	0.0010302	0.023552
Slc38a6	5387.69	-1.06931	0.325861	-3.2815	0.00103257	0.0235811
Mrap2	36.0642	-2.48335	0.757204	-3.27963	0.00103942	0.0237127
Zfp85	280.706	-1.38459	0.422247	-3.2791	0.00104137	0.023732
Spns3	3355.48	-1.95732	0.597005	-3.27856	0.00104338	0.0237527
Mapk8	3414.75	1.01892	0.310813	3.27824	0.00104458	0.0237552
Osmr	742.046	1.39768	0.426398	3.27788	0.00104589	0.02376
Tnfrsf21	1168.61	1.552	0.474238	3.27262	0.00106556	0.0241598
Abcb1a	14775	1.68539	0.515004	3.27258	0.00106573	0.0241598
Gm5873	70.9122	1.89486	0.579403	3.27036	0.0010741	0.0243241
Reg3g	568.145	2.45082	0.749949	3.26799	0.00108316	0.0245036
Kctd12	625.793	-12.7613	3.90684	-3.26639	0.00108926	0.024616
Xrcc2	181.018	1.56991	0.480706	3.26584	0.00109139	0.0246212
Ttpal	510.329	-2.54072	0.777992	-3.26574	0.00109177	0.0246212
Adm	407.254	1.49457	0.457711	3.26532	0.0010934	0.0246323
Sesn2	3088.69	-1.18051	0.362027	-3.26084	0.00111083	0.0249729
Pappa2	100.485	2.30106	0.705852	3.25998	0.00111421	0.0250102
Plat	489.097	1.4938	0.458245	3.25983	0.0011148	0.0250102
C1ql4	25.7292	3.46847	1.0647	3.2577	0.00112319	0.0251722
Atat1	322.41	-1.24576	0.382698	-3.25521	0.00113307	0.0253412
RP24-151O6.1	6.9947	-6.28252	1.93025	-3.25477	0.00113485	0.0253546
Krtdap	11.7826	7.00004	2.15135	3.25379	0.00113875	0.0253901
Grm4	87.8825	1.99318	0.612571	3.25379	0.00113878	0.0253901
Lrrc57	2373.15	-0.967091	0.297278	-3.25315	0.00114132	0.0254206
Hist1h1d	95.2577	-2.05427	0.631671	-3.25213	0.00114544	0.0254861
Pofut1	6886.94	-1.15992	0.356703	-3.25177	0.00114689	0.025492
Acsf2	3017.14	-1.69775	0.522696	-3.24806	0.00116196	0.0258006
Gm16244	47.9969	2.36133	0.727119	3.24752	0.00116418	0.0258232
Hist2h3c2	80.7741	-1.68895	0.520242	-3.24647	0.00116846	0.0258813
Defa21	110.901	2.70301	0.832646	3.24629	0.00116919	0.0258813
Mtfp1	754.729	-1.32387	0.407864	-3.24585	0.001171	0.0258949
Serpina3g	912.647	2.23924	0.690176	3.24445	0.00117676	0.0259958
Thbs3	499.241	1.57553	0.48572	3.24371	0.00117983	0.0260219
Cdkn1b	3296.41	-1.11889	0.344955	-3.24359	0.00118035	0.0260219
Cpne7	79.292	2.16734	0.668414	3.24252	0.00118478	0.0260929
Proz	2252.8	-1.58552	0.48904	-3.24212	0.00118646	0.0261033
Eid2b	327.001	1.11362	0.34356	3.24141	0.00118939	0.0261166
Nlrp9b	2353.05	-1.4017	0.432439	-3.24139	0.00118948	0.0261166
Gm28042	69.3857	-3.08074	0.951158	-3.23893	0.00119978	0.0262662
Serpina1d	348.627	-1.74255	0.538008	-3.2389	0.00119994	0.0262662
Rbm3	28299.8	1.00282	0.309698	3.23806	0.00120344	0.0262896
Pglyrp1	3910.7	1.20358	0.372208	3.23362	0.00122231	0.0266751
Hexim2	71.1344	-1.9198	0.594195	-3.23092	0.00123393	0.0269015
Gde1	7246.36	-0.987336	0.305859	-3.22808	0.00124625	0.0271426
Dtnb	695.541	1.38857	0.430325	3.22681	0.00125181	0.0272362
Pmepa1	4728.29	-1.29314	0.40098	-3.22494	0.00125998	0.0273589
Prl6a1	64.7737	3.00725	0.933032	3.2231	0.00126813	0.0274894
Trim21	500.344	-1.06387	0.330086	-3.22301	0.00126853	0.0274894
Kptn	665.996	-1.08535	0.336831	-3.22224	0.00127194	0.0275251
St3gal3	3752.54	-1.16127	0.360412	-3.22206	0.00127272	0.0275251
Zfp445	6261.05	-1.02555	0.318416	-3.22077	0.00127848	0.027622
Gm29438	11.1088	-6.95041	2.15849	-3.22003	0.00128177	0.0276656
Mib2	1185.34	-1.25225	0.389165	-3.21779	0.00129183	0.0278549
Lrfn4	3020.93	1.16297	0.361465	3.21738	0.00129367	0.0278667
Prr16	62.0326	2.01316	0.625779	3.21704	0.00129519	0.0278718
Aqp7	2867.09	-1.50584	0.468332	-3.21533	0.00130294	0.0280107
Clec4d	16.0554	4.43368	1.37923	3.21461	0.0013062	0.0280528
Rwdd2b	3151.28	-0.903326	0.281228	-3.21208	0.00131777	0.0282733
Lingo4	227.476	-1.39242	0.433589	-3.21138	0.00132098	0.0282925
Grb14	253.63	-1.43748	0.447679	-3.21097	0.00132287	0.0282925
Mir143hg	53.448	2.41035	0.750686	3.21087	0.00132334	0.0282925
Nfkbia	5901.33	1.53962	0.479532	3.21066	0.00132429	0.0282925
Eaf1	4901	1.22877	0.38274	3.21046	0.00132521	0.0282925
Gm11839	13.0679	-3.97232	1.23777	-3.20926	0.00133075	0.0283829
Mfsd2a	334.844	-2.73206	0.851748	-3.20759	0.00133853	0.0285206
Cyp2c44	395.36	-2.47147	0.771868	-3.20193	0.0013651	0.0289855
Pigg	1583.67	-1.0634	0.332125	-3.2018	0.00136571	0.0289855
Ttll10	365.808	-1.50937	0.47153	-3.20101	0.00136949	0.0290371
Nupr1	1640.57	1.65987	0.518707	3.20001	0.00137423	0.0291091
Zfp260	683.535	-2.27347	0.711029	-3.19743	0.00138657	0.0293419
Ddx17	13837.4	-0.95487	0.298888	-3.19474	0.00139957	0.029588
Gm9828	73.5783	2.05355	0.643078	3.19331	0.00140653	0.0297057
Lrrtm3	88.1566	1.59852	0.500642	3.19294	0.0014083	0.0297057
Dhx57	1275.36	-1.0375	0.324955	-3.19275	0.00140926	0.0297057
Tmem140	5561.79	-1.34184	0.420413	-3.19172	0.00141431	0.0297541
Cr2	8.24479	-6.51324	2.04105	-3.19113	0.00141719	0.0297858
Procr	470.527	1.55428	0.487187	3.1903	0.00142123	0.0298417
Scara5	73.2133	1.90622	0.597584	3.18988	0.00142332	0.0298567
Gm21811	575.316	-1.10323	0.345891	-3.18954	0.00142499	0.0298627
B930094E09Rik	187.789	1.79427	0.562737	3.18848	0.00143025	0.0299329
Mgst2	13289.5	1.35747	0.425913	3.18721	0.00143651	0.0300167
Foxo4	5397.75	-1.10953	0.348564	-3.18314	0.00145686	0.0303607
Tcf4	1268.77	2.00072	0.628592	3.18286	0.00145827	0.0303607
Fam35a	236.316	1.27851	0.401695	3.1828	0.00145858	0.0303607
Otud3	528.633	1.37907	0.433417	3.18184	0.00146342	0.030432
Gm10499	1528.66	-2.21326	0.695726	-3.18123	0.00146653	0.0304675
Arnt2	2105.78	1.0405	0.32717	3.18031	0.00147118	0.0305348
Ppme1	1198.56	1.11021	0.349141	3.17984	0.00147357	0.0305551
Ildr1	1003.19	1.4975	0.471122	3.17858	0.00147997	0.0306362
Gm10156	675.849	1.13859	0.358216	3.17851	0.00148032	0.0306362
Ackr3	645.935	1.25182	0.394113	3.17629	0.00149173	0.0308428
Kif12	3563.2	-1.14465	0.360575	-3.17451	0.00150092	0.0310032
Ppbp	20.6106	2.99394	0.943608	3.17287	0.00150941	0.0311489
Hltf	1304.15	-1.20778	0.380695	-3.17256	0.00151103	0.0311526
Mertk	6980.42	-1.15886	0.3655	-3.17062	0.00152115	0.0313313
Ddit3	8073.19	-1.43966	0.454311	-3.1689	0.00153019	0.0314586
Upk1a	90.1843	1.99746	0.630335	3.16889	0.00153024	0.0314586
Pawr	1048.21	1.148	0.362669	3.16542	0.00154857	0.031764
2700099C18Rik	203.796	-1.46108	0.461642	-3.16497	0.00155099	0.031764
Xylt1	488.964	-1.18908	0.375717	-3.16482	0.00155177	0.031764
Shisa3	507.689	2.50771	0.792455	3.16448	0.0015536	0.031764
Hsd17b2	9229.47	-1.09261	0.34528	-3.16442	0.0015539	0.031764
Crhbp	6.45073	-6.15957	1.94694	-3.16372	0.00155767	0.031772
Chil3	7.20418	6.29098	1.98851	3.16366	0.00155798	0.031772
St3gal4	36010	-0.879645	0.278058	-3.16353	0.0015587	0.031772
Aldoc	581.996	1.40096	0.443229	3.16081	0.00157331	0.0319193
Gmds	6442.2	1.25839	0.398455	3.15817	0.00158765	0.0321801
Gm7334	89.3282	1.60805	0.509341	3.15711	0.00159342	0.0322668
Cym	2309.4	-4.81016	1.52396	-3.15636	0.0015975	0.0323191
Slc22a13b-ps	107.173	-2.23294	0.707586	-3.15571	0.00160106	0.0323608
Gm26621	61.5569	-2.26116	0.717404	-3.15187	0.00162231	0.0327597
Asb16	29.8069	-3.89796	1.23695	-3.15126	0.00162568	0.0327715
Gipr	151.363	-1.96109	0.622328	-3.15122	0.00162592	0.0327715
Eif6	19378.9	1.2183	0.386735	3.15022	0.00163146	0.0328357
Guf1	1400.32	-1.23867	0.393256	-3.14977	0.001634	0.0328425
Azin2	912.905	1.01526	0.322387	3.14919	0.00163725	0.0328736
RP23-61D6.3	10.4664	-6.86398	2.1799	-3.14876	0.00163965	0.0328736
Gm26857	6.68844	-6.21909	1.97514	-3.14868	0.00164011	0.0328736
1110065P20Rik	959.274	1.15685	0.367471	3.14812	0.00164322	0.0329055
Eif4ebp1	5848.39	1.04099	0.331064	3.14438	0.00166442	0.0332991
Aatf	2133.78	1.1374	0.361838	3.14341	0.00166993	0.0333786
Rapgef5	340.276	-1.14305	0.36393	-3.14086	0.00168453	0.0336182
Sfn	9177.77	1.43119	0.455682	3.14077	0.00168503	0.0336182
Rnf24	448.223	1.80759	0.575745	3.13957	0.00169198	0.0337257
Ldlrap1	2892.34	1.06938	0.340705	3.13872	0.00169687	0.033792
Gm15657	159.83	-1.30606	0.416383	-3.13669	0.00170869	0.033965
RP23-399N18.1	20.9858	3.06085	0.976145	3.13565	0.00171472	0.0340536
Hist1h3d	54.3735	-2.17218	0.692898	-3.13492	0.001719	0.0341072
Dmkn	250.286	1.78466	0.569338	3.13462	0.00172079	0.0341114
Gm6254	668.988	1.16016	0.370179	3.13406	0.00172405	0.0341447
9630033F20Rik	738.005	1.03637	0.330709	3.13379	0.00172563	0.0341448
A230050P20Rik	418.234	-1.60154	0.511766	-3.12945	0.00175136	0.0345991
Slc7a1	2182.37	1.21022	0.386729	3.12937	0.00175179	0.0345991
Coq4	1562.33	-1.01027	0.323305	-3.12482	0.00177911	0.0350652
Abhd6	539.053	1.02702	0.328686	3.12464	0.00178026	0.0350652
Etl4	6892.63	-1.02818	0.329161	-3.12363	0.00178636	0.0351535
Psmb2	5350.12	0.865632	0.277261	3.12209	0.00179574	0.0352979
Rpl8	55368.7	1.01007	0.323546	3.12189	0.00179696	0.0352979
Ryr1	315.926	-1.81171	0.580437	-3.12129	0.00180063	0.0353122
Cyp11a1	971.132	2.37661	0.761495	3.12098	0.0018025	0.0353122
Lpar3	1171.56	-1.35825	0.435202	-3.12097	0.00180259	0.0353122
Fuz	323.818	-1.21478	0.389328	-3.12019	0.00180733	0.0353729
Rdx	5260.94	1.30454	0.418282	3.11879	0.00181595	0.0354774
Cbr2	30.2245	2.72373	0.87373	3.11736	0.0018248	0.0356058
AI317395	467.266	-1.38097	0.443018	-3.11719	0.00182581	0.0356058
Slc6a20b	50.8559	2.2305	0.716033	3.11508	0.00183898	0.0358303
Cept1	8028.52	-0.923984	0.296652	-3.11471	0.00184127	0.0358427
Gm3033	51.2377	-3.31991	1.06642	-3.11313	0.00185112	0.0360019
Serping1	2424.74	1.55046	0.498117	3.11264	0.00185424	0.0360303
Cd80	98.2844	-1.90235	0.611914	-3.10884	0.00187821	0.0364013
Gm27252	17.6688	4.59114	1.47686	3.10871	0.00187907	0.0364013
Olfm4	14604	-1.77053	0.569569	-3.10855	0.00188007	0.0364013
Gm6397	1201.76	0.956912	0.307909	3.10778	0.00188499	0.036411
Has2	45.2316	2.13581	0.687267	3.10768	0.00188561	0.036411
Slc48a1	2049.43	0.926229	0.298064	3.10748	0.00188689	0.036411
Gm17251	431.83	1.70445	0.548509	3.10742	0.0018873	0.036411
Cacnb3	1598.16	1.26892	0.408521	3.10614	0.00189545	0.0365194
Ciart	114.183	1.7345	0.558464	3.10584	0.0018974	0.0365194
A2m	32.8385	-2.37092	0.763396	-3.10575	0.00189799	0.0365194
RP24-65D16.4	6.67315	6.17635	1.98943	3.10458	0.00190547	0.0366308
4930503L19Rik	180.85	-1.44733	0.466236	-3.10429	0.00190737	0.0366347
Ufd1l	2560.99	0.934253	0.301013	3.1037	0.0019112	0.0366757
Tmem143	934.065	-1.24548	0.401333	-3.10336	0.00191336	0.0366846
Oscp1	183.396	1.45389	0.46856	3.10289	0.00191641	0.0367106
Srebf2	6327.23	1.16092	0.374403	3.10074	0.00193039	0.0369187
Spock2	363.082	1.5756	0.508145	3.10069	0.00193069	0.0369187
Snx25	3018.1	-0.990006	0.319355	-3.10002	0.0019351	0.0369704
Scin	1142.01	1.15406	0.372533	3.09788	0.00194909	0.0371802
Zfp759	124.887	-1.28561	0.415004	-3.09782	0.00194953	0.0371802
Calcr	6.44752	6.13185	1.97992	3.09702	0.00195476	0.0372473
Mirg	143.529	1.47042	0.474971	3.0958	0.00196283	0.0373413
Abca14	250.094	1.70411	0.550467	3.09575	0.00196315	0.0373413
1600014C10Rik	1606.97	-1.02482	0.331124	-3.09498	0.00196824	0.0374051
E330009J07Rik	1650.91	-0.975969	0.315379	-3.09459	0.00197083	0.0374216
Lonrf3	231.474	1.86846	0.604135	3.09278	0.00198291	0.0375741
Tspan31	9513.74	-1.11646	0.361017	-3.09254	0.00198453	0.0375741
Ttc30b	692.765	-1.21112	0.391651	-3.09235	0.00198581	0.0375741
Fam198b	5826.81	-1.76848	0.571975	-3.09189	0.00198889	0.0375994
Adamts6	136.227	-1.63037	0.52743	-3.09116	0.00199378	0.037657
Slc13a2	1271.31	1.654	0.535115	3.09091	0.00199542	0.037657
Dalrd3	1315.7	-1.04743	0.339089	-3.08895	0.00200865	0.0378736
3300005D01Rik	8725.27	-1.34229	0.43461	-3.08849	0.00201177	0.0378994
Slc10a5	1503.91	-1.60542	0.520028	-3.08719	0.0020206	0.0380327
Fosl1	78.404	2.13347	0.691326	3.08605	0.00202835	0.0381255
Slc17a5	73950	-1.06931	0.34651	-3.08595	0.00202906	0.0381255
Pfkfb3	2600.78	2.03109	0.658383	3.08497	0.00203571	0.0382172
Mmel1	137.127	-1.6745	0.542917	-3.08426	0.00204056	0.0382751
Sema4d	512.4	1.49803	0.485784	3.08375	0.00204412	0.0383087
Mro	292.701	-1.24208	0.402943	-3.08252	0.00205259	0.0384341
PCDHA9	11.3396	6.94091	2.25222	3.08182	0.00205743	0.0384913
Fam131c	125.984	1.75177	0.568616	3.08076	0.00206471	0.0385942
Pp2d1	6.14683	-6.09399	1.97887	-3.07953	0.00207327	0.038689
Wdyhv1	255.25	-1.20071	0.389902	-3.07952	0.00207336	0.038689
Gm15501	2360.41	1.13277	0.368031	3.07791	0.0020846	0.0388653
Lrrc20	496.667	1.27873	0.415502	3.07755	0.00208711	0.0388784
D11Wsu47e	843.946	-1.07461	0.349338	-3.07614	0.00209698	0.0389952
Cst6	24586.5	-1.11964	0.364152	-3.07466	0.00210744	0.039156
Rpl36	43612	1.08958	0.354441	3.07408	0.00211151	0.0391979
Atcayos	454.415	1.60604	0.52253	3.07359	0.002115	0.039229
Tceal5	100.531	1.72471	0.561388	3.07223	0.00212467	0.0393465
Gm15417	657.453	1.17269	0.381736	3.07198	0.00212642	0.0393465
Ica1	275.149	1.19348	0.388534	3.07176	0.00212804	0.0393465
Orc2	784.197	1.0328	0.336233	3.07168	0.00212861	0.0393465
Gm11131	158.356	-1.34545	0.438149	-3.07075	0.0021352	0.0394347
Gm8050	35.2641	-3.62048	1.17932	-3.06997	0.00214079	0.0395042
Pex10	905.21	-0.933859	0.30438	-3.06807	0.00215447	0.0396675
Adtrp	6477.78	-1.22013	0.397739	-3.06766	0.00215744	0.0396675
Adcy4	400.226	-1.64113	0.53503	-3.06736	0.0021596	0.0396675
Endod1	13687.4	-1.17967	0.384613	-3.06717	0.00216096	0.0396675
Efr3b	1548.63	-1.19293	0.388946	-3.06707	0.00216166	0.0396675
Heatr5a	1884.5	-1.17923	0.384496	-3.06696	0.00216248	0.0396675
Dio3	397.981	-1.74481	0.568934	-3.0668	0.00216366	0.0396675
Ltv1	2649.11	1.04374	0.340345	3.06671	0.00216431	0.0396675
Serpina1e	27667.6	-1.69458	0.552624	-3.06643	0.00216634	0.0396711
Mcpt2	60.7179	-2.93053	0.956062	-3.06521	0.00217515	0.0397661
D830030K20Rik	290.798	-2.10308	0.686113	-3.0652	0.00217521	0.0397661
Lepr	499.712	1.28048	0.41799	3.06342	0.00218825	0.03996
Dnm3	519.981	1.80163	0.588144	3.06324	0.00218951	0.03996
Cxcl1	34.4441	3.513	1.147	3.06278	0.00219292	0.0399884
Cobl	2995.84	1.59865	0.522279	3.06091	0.00220665	0.0402049
Asrgl1	355.216	1.23011	0.402624	3.05523	0.00224891	0.0409404
Gm12786	47.3326	-2.30722	0.755386	-3.05436	0.0022554	0.041024
Gm12942	1110.92	-1.5013	0.491578	-3.05405	0.00225776	0.0410324
Cldn10	116.147	2.08264	0.68246	3.05166	0.00227577	0.0412874
Osbpl5	1009.95	1.32969	0.435759	3.05143	0.00227752	0.0412874
Dnmt3bos	47.9536	1.97834	0.648884	3.04884	0.00229731	0.0416012
Iqgap2	12470.8	-1.04674	0.343396	-3.0482	0.00230215	0.0416293
Gars	6746.16	0.904139	0.296667	3.04765	0.00230635	0.0416685
Ifi35	6640.18	-1.33326	0.437506	-3.04742	0.00230817	0.0416685
St3gal1	23385.7	-1.03911	0.341257	-3.04496	0.00232712	0.0419563
Invs	244.753	-1.25181	0.411124	-3.04485	0.002328	0.0419563
Ephx2	23752.2	-1.04424	0.343089	-3.04363	0.0023374	0.0420906
Ifrd1	7601.25	1.67422	0.55052	3.04116	0.0023567	0.042403
C330018D20Rik	1375.49	-0.985893	0.32445	-3.03866	0.00237634	0.0427208
Rhov	206.479	1.52913	0.503466	3.03722	0.00238772	0.0428431
Itpr1	1990.69	-1.10778	0.364756	-3.03705	0.00238909	0.0428431
Gm12470	6.20027	6.07647	2.00127	3.0363	0.002395	0.0428885
Chit1	10.4007	6.81626	2.24498	3.03623	0.00239558	0.0428885
Scarb1	2128.62	1.96762	0.648346	3.03483	0.00240668	0.0430159
Gm13195	16.5758	-2.87522	0.947587	-3.03425	0.00241133	0.0430635
Otof	12.4631	-4.26949	1.40724	-3.03394	0.00241382	0.0430648
Tmco6	648.344	-0.941283	0.310271	-3.03374	0.00241539	0.0430648
Tmem87a	1700.76	-1.27109	0.41924	-3.03189	0.00243024	0.043294
Tspyl3	240.991	-1.41953	0.46825	-3.03157	0.00243282	0.0433042
Id2	12433	-1.28181	0.423113	-3.02947	0.00244981	0.0435708
Tmem108	45.1769	2.15086	0.710119	3.02887	0.00245472	0.0435817
Dusp28	1722.09	-0.930791	0.307336	-3.02858	0.00245706	0.0435817
Tinag	2384.53	-1.53426	0.506606	-3.02851	0.00245761	0.0435817
Idnk	2837.27	-0.960192	0.317062	-3.0284	0.00245848	0.0435817
Zfp963	770.506	-1.02753	0.339355	-3.02789	0.00246267	0.04362
Sirt3	1275.51	-0.989927	0.32711	-3.02629	0.00247578	0.0438165
Sema4g	9330.76	-1.41804	0.468845	-3.02454	0.00249011	0.044034
Gm12791	17.78	-3.07466	1.01667	-3.02424	0.00249259	0.0440342
Naip5	8948.49	-1.04046	0.344063	-3.02405	0.00249419	0.0440342
Hist1h2bc	14576.9	-1.07804	0.356661	-3.02259	0.00250621	0.0442104
43713	6027.28	1.48957	0.493097	3.02085	0.00252064	0.0444286
Kbtbd7	2127.08	-1.0647	0.352584	-3.0197	0.00253023	0.0445613
Rnf167	4238.42	-1.10295	0.36531	-3.01921	0.00253433	0.0445972
Etnk2	698.608	1.31152	0.434459	3.01875	0.0025382	0.044629
Fbl	2749.51	0.927551	0.307323	3.01816	0.00254311	0.044679
Fbxo9	2228.52	-0.922223	0.30561	-3.01764	0.00254748	0.0447194
Trpm6	6.1044	6.05183	2.00583	3.01711	0.00255193	0.0447612
Btbd2	1411.48	-1.5284	0.506683	-3.01648	0.00255726	0.0448184
Uxs1	2339.22	1.11126	0.368467	3.0159	0.00256216	0.0448511
1700013H16Rik	6.1633	-6.09648	2.02153	-3.01577	0.00256328	0.0448511
Ltk	231.292	-1.62839	0.540071	-3.01514	0.00256862	0.0449082
Gm15983	6.18325	6.07269	2.01436	3.01469	0.00257238	0.0449378
Uhrf1bp1	1507.28	-0.962783	0.319447	-3.01391	0.00257907	0.0450183
9330171B17Rik	6.17538	6.06942	2.01411	3.01345	0.00258297	0.0450499
Gm9242	1217.96	0.922111	0.30616	3.01186	0.00259651	0.0452131
Igfbp6	442.001	2.09903	0.696991	3.01155	0.00259915	0.0452226
Taf4b	141.269	1.34847	0.448065	3.00955	0.00261636	0.045449
Gm7551	882.461	0.963392	0.32017	3.009	0.00262111	0.0454886
2810001G20Rik	560.13	1.18024	0.392262	3.0088	0.00262285	0.0454886
Rbm24	173.494	-1.41149	0.469204	-3.00828	0.00262735	0.0455032
Dfna5	6199	1.55051	0.515424	3.00821	0.00262789	0.0455032
BC024978	1423.26	-1.14791	0.381774	-3.00678	0.00264032	0.0456817
Slc25a25	6959.62	1.10867	0.368835	3.00587	0.00264818	0.0457812
Panct2	60.086	-2.48221	0.825989	-3.00514	0.00265461	0.0458557
Serpinb5	9.036	6.61949	2.20418	3.00315	0.002672	0.0461193
43525	83.6222	1.55267	0.517377	3.00104	0.00269059	0.0464031
Txk	85.5483	-1.85547	0.61846	-3.00015	0.0026985	0.0465023
Serpina3f	263.79	2.23287	0.744373	2.99967	0.00270269	0.0465276
Cdr2	18274.3	1.80016	0.600179	2.99937	0.00270542	0.0465276
4632415L05Rik	734.172	-1.09769	0.365989	-2.99925	0.00270642	0.0465276
Rundc3b	1208	1.83186	0.610904	2.99861	0.00271218	0.0465896
Zfp518a	2299.69	-0.853414	0.284725	-2.99733	0.00272355	0.0467437
Ptafr	443.172	-1.69517	0.5656	-2.99712	0.00272547	0.0467437
Gm12630	23.5297	2.88888	0.964288	2.99587	0.00273664	0.046898
Emp1	25532	1.33579	0.445917	2.9956	0.00273908	0.0469026
Anxa3	957.473	-0.969535	0.323691	-2.99525	0.00274217	0.0469185
Rasef	1024.93	1.4546	0.485703	2.99484	0.00274587	0.046931
Tnks	7356.87	-0.955634	0.319117	-2.99462	0.0027479	0.046931
Dhx32	7739.11	1.234	0.412116	2.99431	0.00275071	0.046931
Gclc	12783.4	1.9669	0.656901	2.99421	0.00275159	0.046931
Gm16118	6.2492	-6.11929	2.04405	-2.99371	0.00275609	0.0469709
Sstr1	63.1771	2.16784	0.724609	2.99174	0.0027739	0.0471999
Tgfa	4413.51	1.73455	0.579852	2.99137	0.00277733	0.0472211
Traf4	2991.89	1.12557	0.376374	2.99056	0.00278468	0.0473089
Mamstr	51.4867	-1.77546	0.593785	-2.99008	0.00278909	0.0473466
Rap1gap	549.318	1.11191	0.371998	2.98901	0.0027988	0.0474742
Mylip	1387.22	1.50198	0.502629	2.98825	0.00280579	0.0475555
Shank2	212.291	-1.78463	0.597276	-2.98795	0.00280852	0.0475645
Lekr1	207.898	-1.21492	0.406642	-2.98769	0.00281098	0.0475689
Casp7	7472.4	-1.1389	0.381568	-2.98478	0.0028378	0.0479163
Slc25a12	947.165	0.931588	0.312133	2.98458	0.00283965	0.0479163
Btnl7-ps	2267.7	-1.48984	0.499233	-2.98426	0.00284265	0.0479163
1700007L15Rik	167.602	1.33333	0.446792	2.98423	0.00284297	0.0479163
Slc4a7	1155.32	0.911141	0.305341	2.98401	0.00284499	0.0479163
RP24-150H14.2	463.799	1.31878	0.441981	2.98379	0.00284702	0.0479163
Ceacam20	6825.34	-1.10607	0.3709	-2.98213	0.00286252	0.0481121
Rps10-ps2	10602.9	0.996252	0.334081	2.98207	0.0028631	0.0481121
Tlr13	106.893	1.28494	0.430966	2.98153	0.00286812	0.0481591
Cbx8	452.996	-1.10812	0.371744	-2.98086	0.00287441	0.0482271
Mgme1	879.408	-1.22416	0.41073	-2.98046	0.00287818	0.0482531
Rasd2	130.605	1.77832	0.596888	2.97932	0.00288889	0.048395
Ddah1	1637.77	1.70586	0.572703	2.97862	0.00289553	0.0484687
Nr1d2	2225.32	0.928154	0.311668	2.97802	0.00290115	0.0485064
Neu2	164.096	-1.43958	0.483421	-2.9779	0.00290227	0.0485064
Kcnj8	1599.85	1.09246	0.366963	2.97703	0.00291057	0.0486077
Tsku	244.371	1.07823	0.362321	2.9759	0.0029213	0.0487492
Fam229a	24.7331	3.00136	1.00917	2.97409	0.00293855	0.0489679
Gm9826	175.443	1.45592	0.489541	2.97405	0.00293893	0.0489679
Gkn3	58.9498	-2.92549	0.983821	-2.9736	0.00294329	0.0489875
Clcn6	1061.55	-1.61685	0.543762	-2.97346	0.00294464	0.0489875
Zfp961	1241.79	-2.02316	0.680747	-2.97197	0.00295899	0.0491648
Bco2	701.597	-1.25023	0.420688	-2.97188	0.00295985	0.0491648
Smco4	1292.63	-1.05663	0.355755	-2.97011	0.00297695	0.0493919
Dcdc2a	5.67952	-5.97657	2.01232	-2.96999	0.00297808	0.0493919
Ctsk	679.274	1.33202	0.448576	2.96945	0.00298335	0.0494412
Rbm20	247.287	1.24503	0.419672	2.96667	0.00301043	0.0498138
Zzz3	1679	1.07437	0.362409	2.96452	0.00303158	0.0500871
H19	4075.06	1.46044	0.49274	2.96392	0.00303743	0.0501455
Gm15912	226.259	1.30109	0.439228	2.96221	0.0030544	0.0503872
Gm15539	5.717	-5.98412	2.02103	-2.96093	0.00306714	0.0505587
Pycr2	566.181	1.16408	0.393691	2.95684	0.00310813	0.0511236
Uhrf1bp1l	1940.97	1.31938	0.446215	2.95683	0.00310822	0.0511236
Gm27042	312.045	-1.57245	0.531818	-2.95674	0.00310906	0.0511236
Ap1s3	1611.8	-2.26963	0.767659	-2.95657	0.00311086	0.0511236
Psme2	10829.8	-1.05662	0.357476	-2.95578	0.0031188	0.051215
Timm23	2870.71	0.937536	0.317248	2.95522	0.00312449	0.0512683
Vwa5a	2619.16	-0.963452	0.326068	-2.95476	0.00312915	0.0512683
1700124L16Rik	23.1988	3.54893	1.20133	2.95416	0.0031352	0.0513284
Zfp692	320.235	-1.09499	0.370691	-2.95391	0.0031378	0.0513323
Sidt1	124.27	1.46267	0.495349	2.9528	0.00314902	0.0514769
Itpr2	1062.68	-1.1898	0.403138	-2.95134	0.00316397	0.0516821
Gm14308	8.9288	6.59856	2.23638	2.95055	0.00317205	0.051775
Tm2d2	4770.15	-0.952183	0.322805	-2.94971	0.0031807	0.051838
Skil	8570.64	-0.991336	0.336143	-2.94915	0.00318653	0.0518703
4930412M03Rik	144.571	1.53772	0.521439	2.949	0.00318801	0.0518703
Zbtb26	286.619	-1.00957	0.342365	-2.94882	0.00318988	0.0518703
Htr1d	36.1161	3.09391	1.05078	2.9444	0.00323578	0.0525771
Magi2	73.0927	-1.8665	0.634102	-2.94353	0.00324488	0.0526854
Gm28439	103765	-0.959431	0.326119	-2.94197	0.00326133	0.0529127
Sema3b	5019.09	-1.26593	0.430453	-2.94093	0.00327224	0.05305
Rps27a	38560.8	1.402	0.477176	2.93813	0.00330203	0.0534853
Hepacam2	945.186	1.02615	0.349276	2.93794	0.00330404	0.0534853
Ang	8331	-1.25458	0.427113	-2.93736	0.00331022	0.0535453
Acaca	818.807	0.927613	0.315844	2.93693	0.00331476	0.0535788
Fabp1	143627	-1.81884	0.619515	-2.93591	0.00332575	0.0537162
Tbc1d22bos	9.20132	-4.80238	1.63624	-2.93501	0.0033354	0.0538319
Insrr	12.6049	-4.29558	1.46414	-2.93386	0.0033478	0.0539918
Rps6	63867.6	1.12073	0.382326	2.93133	0.00337509	0.0543584
Pkn3	336.554	-1.26965	0.433137	-2.93129	0.00337556	0.0543584
Got1	4798.14	1.14382	0.390408	2.9298	0.00339181	0.0545656
Ctla2a	1014.34	1.26693	0.432452	2.92965	0.00339347	0.0545656
Gimap5	236.782	1.17597	0.401599	2.92822	0.00340909	0.0547759
Zdhhc2	3620.78	-1.02172	0.349009	-2.9275	0.00341704	0.0548378
Fyttd1	1118.31	1.59673	0.54544	2.92741	0.00341801	0.0548378
Phc3	2350.3	-1.00481	0.343315	-2.92678	0.00342496	0.0549086
Gm7862	33.8603	2.00396	0.685087	2.92511	0.00344331	0.0551211
Mmd	3327.58	-0.956306	0.327071	-2.92384	0.00345737	0.0553051
RP23-474B13.2	36.4175	-3.06835	1.0496	-2.92336	0.00346277	0.0553276
Phyh	14867.2	-0.885246	0.302846	-2.92309	0.00346577	0.0553276
Wdr78	42.3716	-3.07918	1.05348	-2.92285	0.00346842	0.0553276
Gm26767	352.635	-1.48721	0.50912	-2.92114	0.00348759	0.0555829
Tmem126b	2685.22	-1.02065	0.349482	-2.92047	0.00349503	0.0556497
4833418N02Rik	829.919	1.26977	0.434808	2.9203	0.00349692	0.0556497
Trmt6	1909.88	0.864888	0.296243	2.91952	0.00350566	0.0557477
Clec4a1	56.8125	2.1144	0.724415	2.91877	0.00351413	0.0558414
Fzd7	825.489	-1.18283	0.405651	-2.91587	0.00354698	0.0563219
Tap2	2265.46	-1.40988	0.483732	-2.9146	0.00356149	0.0565109
C330021F23Rik	145.559	1.42869	0.490331	2.91373	0.00357138	0.0566263
Lrp1	17514.5	-1.29253	0.443726	-2.91291	0.00358076	0.0567334
Spg20	4459.79	-0.833806	0.286339	-2.91195	0.00359177	0.0568317
Vipr2	147.51	1.45692	0.500422	2.91137	0.00359845	0.0568886
Olah	37.9998	-2.36943	0.813925	-2.91112	0.00360136	0.056893
Map2	104.173	2.36768	0.813947	2.90889	0.00362717	0.0571805
Gm22655	60.4428	-2.079	0.71476	-2.90866	0.00362978	0.0571805
4933433G15Rik	5.66698	5.9457	2.04415	2.90863	0.00363013	0.0571805
Dpyd	18693.9	-0.957096	0.329274	-2.90669	0.00365276	0.0574533
Upk1b	290.094	1.80967	0.622689	2.90621	0.00365833	0.0574991
P2ry4	32.421	3.72119	1.28067	2.90566	0.00366484	0.0575596
Tmem86b	2345.46	-1.11588	0.384109	-2.90513	0.00367104	0.0576041
Gip	3012.86	-1.50393	0.51771	-2.90496	0.003673	0.0576041
Ass1	29562.7	-1.34661	0.463723	-2.9039	0.00368546	0.0577576
Zbtb8b	5.83612	5.98814	2.06263	2.90315	0.00369424	0.0578532
Plac8	52234.2	-1.12953	0.389392	-2.90075	0.00372274	0.0581063
Ube2l6	4219	-1.62627	0.560655	-2.90066	0.00372383	0.0581063
Ndrg4	122.408	1.88059	0.648357	2.90055	0.00372513	0.0581063
Pyroxd2	2737.16	-1.03987	0.358538	-2.90031	0.00372795	0.0581063
Pls1	58704.5	-0.93027	0.32076	-2.9002	0.00372921	0.0581063
Elovl7	1093.69	0.9842	0.339597	2.89814	0.00375377	0.0584049
Ldb3	3566.8	-1.14364	0.394708	-2.89745	0.00376213	0.0584917
Bmp2	2200.94	1.17764	0.406472	2.89723	0.00376476	0.0584917
Pradc1	429.368	0.985498	0.340366	2.89541	0.00378666	0.0587897
Chid1	2528.81	-1.25273	0.432701	-2.89514	0.00378992	0.0587981
Hbegf	4850.85	1.13366	0.391686	2.8943	0.00380005	0.058913
RP23-61D6.5	34.6512	-3.20623	1.10817	-2.89326	0.0038126	0.059023
Kcnab2	58.3188	-1.51587	0.523972	-2.89303	0.00381543	0.0590246
Lama2	412.122	1.35691	0.469204	2.89193	0.00382882	0.0591471
Gm5940	3572.78	0.883952	0.305795	2.89067	0.00384426	0.0593431
Gm16432	23.6673	2.95316	1.02208	2.88937	0.00386012	0.0595456
Gm27597	7903.85	0.989872	0.342822	2.88742	0.0038841	0.0598301
Pla2g2e	46.5418	2.92959	1.01472	2.88708	0.00388833	0.0598526
Sp100	227.836	-1.8872	0.653793	-2.88654	0.003895	0.0599127
Ube2l3	4436.81	1.20995	0.419375	2.88513	0.00391255	0.0601398
Myh7b	1360.67	-1.31726	0.456638	-2.8847	0.00391783	0.0601782
Mlxipl	1484.22	-1.2847	0.445525	-2.88356	0.00393205	0.0603538
Avpi1	2051.45	0.904329	0.313646	2.88328	0.00393559	0.0603652
Gm26814	15.0212	-3.0073	1.04313	-2.88296	0.00393963	0.0603843
Dzip3	302.885	-1.38639	0.480954	-2.88257	0.00394441	0.0604149
Osm	22.4256	-2.4363	0.845504	-2.88148	0.00395818	0.0605828
Pydc4	29.0105	-3.57576	1.24114	-2.88102	0.00396389	0.0606246
Pnpla7	3990.4	-0.963729	0.334534	-2.88081	0.00396651	0.0606246
Actr3b	36.3296	2.06735	0.717792	2.88015	0.00397483	0.0607088
Defa24	11834	1.83678	0.63783	2.87973	0.00398013	0.060738
Gm20324	97.7309	1.7284	0.600233	2.87956	0.00398236	0.060738
D430042O09Rik	2048.71	-1.17442	0.408043	-2.87817	0.00399992	0.0609628
Socs1	151.569	-1.39856	0.486048	-2.87741	0.00400955	0.0610232
Gm26807	8.89744	-6.62122	2.30123	-2.87726	0.00401146	0.0610232
Rpl28-ps3	544.594	1.00873	0.350594	2.87719	0.00401235	0.0610232
Psmc4	6991.81	0.864582	0.300818	2.8741	0.00405178	0.0615364
Gm6161	758.543	0.921123	0.320586	2.87324	0.00406279	0.0616604
Gbp8	116.465	-1.66705	0.580243	-2.87302	0.00406574	0.0616618
Gm25822	81.2133	-1.36764	0.476165	-2.8722	0.00407619	0.0617292
Slx4	1206.81	-1.04994	0.365576	-2.87201	0.00407875	0.0617292
Cldn17	5.69101	5.9514	2.07338	2.87039	0.00409971	0.0618863
B330016D10Rik	338.131	1.54698	0.539002	2.87009	0.00410358	0.0618863
Gm11517	55.8188	1.87469	0.653212	2.86996	0.00410526	0.0618863
Sik1	357.009	1.31002	0.456472	2.86988	0.0041063	0.0618863
Erap1	8053.61	-0.831224	0.289735	-2.86891	0.00411885	0.0620323
Ftx	423.278	-0.910759	0.317498	-2.86855	0.00412359	0.0620605
Bnipl	5.45914	-5.91671	2.06359	-2.8672	0.00414126	0.062283
9030619P08Rik	8.92951	4.86572	1.69818	2.86526	0.00416671	0.0625353
Cpq	8521.01	-0.821419	0.286917	-2.86292	0.00419761	0.0629555
C1s2	16.3796	4.39715	1.53622	2.86232	0.00420559	0.0630313
Got1l1	14.0263	3.97396	1.38908	2.86085	0.00422504	0.0632353
RP24-74O18.2	37.1533	-2.14688	0.75067	-2.85995	0.00423708	0.0633716
Apol9b	314.232	-1.89415	0.662355	-2.85972	0.0042401	0.0633729
Mir99ahg	266.721	-1.46005	0.510702	-2.8589	0.00425113	0.0634501
Dab2	55552.9	-0.985749	0.344842	-2.85855	0.00425576	0.0634754
Cfhr2	77.1028	-2.32284	0.813079	-2.85685	0.00427866	0.063773
Emp2	1420.5	1.50616	0.5273	2.85637	0.00428519	0.0637866
Gpr137b	448.079	1.19772	0.41932	2.85635	0.00428547	0.0637866
9030617O03Rik	845.118	-1.53175	0.536338	-2.85593	0.00429103	0.0637987
Reep6	9369.01	-1.07984	0.378115	-2.85585	0.00429219	0.0637987
Cyfip1	11053.1	-0.875621	0.306863	-2.85346	0.00432463	0.0641927
Gm15868	5.82662	-6.01958	2.11104	-2.85148	0.0043516	0.0645488
Gm16596	29.9405	3.16565	1.11034	2.85107	0.00435719	0.0645873
Ofd1	1156.71	0.83331	0.292359	2.8503	0.00436779	0.0647001
Ism2	14.7285	-3.56117	1.24974	-2.84953	0.00437837	0.0648124
Dgka	3446.29	-0.936451	0.328718	-2.8488	0.00438843	0.064917
Gm5641	8487.66	0.867867	0.304842	2.84694	0.00441419	0.0651952
Creld2	3576.65	-0.985704	0.346251	-2.84679	0.00441628	0.0651952
Nt5c2	1174.11	0.969599	0.340604	2.84671	0.0044174	0.0651952
Gm11423	419.454	1.15611	0.406143	2.84657	0.0044193	0.0651952
BC027231	823.818	0.998889	0.351161	2.84453	0.00444769	0.0655395
Slfn3	29.584	2.76714	0.972819	2.84446	0.00444869	0.0655395
Snhg12	3666.5	-0.891172	0.313344	-2.84407	0.00445415	0.0655752
Gm5786	245.724	1.10935	0.390132	2.84352	0.00446184	0.0656436
Gm11847	4170.26	0.844836	0.297205	2.84261	0.00447463	0.065787
Pcsk9	1207.59	1.98283	0.697749	2.84175	0.00448672	0.06592
Frk	5092.26	-0.804099	0.283014	-2.8412	0.00449444	0.0659886
Gm13111	36.1046	-4.09885	1.4431	-2.84031	0.00450699	0.0661281
Cnpy1	314.941	-1.25294	0.441329	-2.83903	0.00452516	0.0663496
Slfn4	624.139	-1.29504	0.456381	-2.83763	0.00454495	0.0665946
Fasn	1777.13	1.0943	0.38574	2.83689	0.00455554	0.0666634
Cadm4	286.346	1.20065	0.423242	2.8368	0.00455688	0.0666634
Eme2	1520.72	-0.895324	0.315627	-2.83665	0.00455889	0.0666634
Pcdh8	73.8633	-1.92638	0.679227	-2.83614	0.00456628	0.0667263
Shroom1	832.905	-1.34491	0.47456	-2.83402	0.00459659	0.0671163
Usp28	1172.56	-0.829508	0.292715	-2.83384	0.00459917	0.0671163
Ttc36	84.5026	2.26372	0.798965	2.83332	0.00460677	0.0671818
Gdf9	317.763	-1.73906	0.614042	-2.83216	0.00462353	0.0673807
Eva1a	2768.27	-1.50427	0.531403	-2.83075	0.00464386	0.0676315
Tbc1d2	3079.59	1.22511	0.433227	2.82788	0.00468567	0.0681945
Msln	876.083	1.88607	0.667269	2.82656	0.00470514	0.0683629
Mafb	13883.6	-1.05438	0.373041	-2.82645	0.00470672	0.0683629
Acox3	3941.4	-0.887967	0.314363	-2.82465	0.0047332	0.0686589
Lypd6b	28.7895	2.88341	1.02081	2.82463	0.00473345	0.0686589
Ubtd2	116.023	1.51341	0.535872	2.82419	0.00473996	0.0687019
Slc41a1	311.151	1.09796	0.388794	2.824	0.00474277	0.0687019
Hist1h2bg	1406.52	-1.01295	0.358726	-2.82373	0.00474688	0.0687154
Gm17334	31.2965	-2.51278	0.890314	-2.82235	0.00476727	0.0689644
Apip	788.811	-1.01434	0.359426	-2.8221	0.00477096	0.0689716
Gm2788	115.911	-1.62328	0.575332	-2.82146	0.00478059	0.0690647
Arid3a	7353.59	-0.793939	0.281494	-2.82045	0.00479563	0.0692358
Pm20d2	130.481	1.61053	0.571178	2.81967	0.00480731	0.069358
Pde2a	612.289	2.01743	0.715651	2.81901	0.0048172	0.0694544
Prtg	21.418	-3.05107	1.08259	-2.81832	0.00482755	0.0695443
Ly75	813.022	-1.46036	0.518221	-2.81801	0.00483217	0.0695443
Gm8566	543.729	0.987721	0.350582	2.81737	0.0048418	0.0696234
Cnn3	842.771	1.42811	0.506967	2.81697	0.00484788	0.0696645
Cgref1	41892.7	-1.27157	0.451647	-2.81541	0.00487147	0.0699106
RP23-325F17.4	19.6215	4.00239	1.4218	2.81502	0.00487744	0.0699499
Gm9994	2160.16	-2.10358	0.747797	-2.81304	0.00490756	0.0703333
Itgb6	3988.2	-1.18641	0.421783	-2.81284	0.00491068	0.0703333
Adam4	53.9719	-1.87042	0.66521	-2.81178	0.00492687	0.0705185
Edn2	214.378	-1.32528	0.471509	-2.81073	0.00494294	0.0707018
Sccpdh	6014.13	-0.8132	0.289378	-2.81017	0.00495156	0.0707705
Fam120aos	523.706	1.16077	0.413088	2.80999	0.0049543	0.0707705
Btnl5-ps	8196.98	-1.23069	0.438033	-2.80958	0.00496062	0.0708141
Gm15879	36.5195	-1.97766	0.704096	-2.8088	0.00497268	0.0709394
4833407H14Rik	125.488	-1.2986	0.46244	-2.80815	0.0049827	0.0710355
Malrd1	3116.26	1.366	0.486726	2.80652	0.00500801	0.0713492
Klk1	121.81	1.66811	0.594674	2.80508	0.00503039	0.071621
Zfp160	954.538	-1.49438	0.532814	-2.80469	0.00503652	0.0716611
Gpr155	3479.5	-0.863095	0.30785	-2.80362	0.00505323	0.0718243
Gm16439	7.93817	6.42788	2.29305	2.80321	0.00505973	0.0718243
B230319C09Rik	96.3182	-1.45077	0.517557	-2.80311	0.00506125	0.0718243
Med27	666.76	1.01836	0.363295	2.80311	0.00506128	0.0718243
Kcnh1	99.5151	-2.28775	0.817175	-2.79958	0.00511683	0.0724916
Ankle1	92.3703	-1.68314	0.601231	-2.79949	0.00511835	0.0724916
Gm27177	620.844	0.911394	0.325657	2.79863	0.00513191	0.0726166
N4bp2l1	2044	1.92806	0.688961	2.79851	0.0051339	0.0726166
Coro1b	29028.1	-0.802787	0.286925	-2.7979	0.0051436	0.0727062
Vsig10l	518.13	-1.95569	0.699104	-2.79743	0.00515117	0.0727657
Aspn	1830.91	1.66359	0.595301	2.79453	0.00519754	0.073358
Ltbp2	211.256	-1.34122	0.480001	-2.79421	0.00520264	0.073358
Nol11	1061.54	1.04409	0.373737	2.79366	0.00521152	0.0734264
Fcrlb	11.0479	4.62849	1.65773	2.79207	0.00523726	0.0737411
9630013D21Rik	21.6637	-2.36414	0.847417	-2.78982	0.00527382	0.0742074
Pgrmc2	12670	-1.30051	0.466209	-2.78955	0.00527818	0.0742205
Aida	1178.2	-0.966206	0.346454	-2.78885	0.0052896	0.0743329
Parp12	4038.21	-1.03424	0.370954	-2.78804	0.00530274	0.0744254
Ctps	861.743	1.1567	0.414881	2.78802	0.00530308	0.0744254
Siah1a	2745.66	0.844068	0.302871	2.78689	0.0053217	0.0745901
Hspb1	816.276	1.07804	0.386872	2.78654	0.00532741	0.0746217
Arl4c	562.089	0.944152	0.338912	2.78583	0.00533903	0.0747361
Sfxn4	80.5242	-1.70166	0.61097	-2.78518	0.00534988	0.074797
Uimc1	12084.6	1.02535	0.36815	2.78515	0.0053503	0.074797
5330417C22Rik	400.524	0.984589	0.353641	2.78414	0.00536691	0.0749383
Tcea3	885.344	-0.895182	0.321532	-2.78412	0.00536734	0.0749383
Mtrr	430.072	1.02464	0.368093	2.78364	0.00537529	0.0750009
Pgp	2139.64	1.11752	0.401513	2.78327	0.00538142	0.0750381
Hgh1	441.006	0.966709	0.347374	2.78291	0.00538744	0.0750735
Atf3	1730.85	1.40583	0.50549	2.78111	0.00541727	0.0754107
Gm3532	7.50033	-6.3819	2.29479	-2.78103	0.00541861	0.0754107
Tbc1d1	17014.4	-0.775726	0.278992	-2.78046	0.00542822	0.0754691
2810408A11Rik	330.035	1.02349	0.368114	2.78036	0.00542979	0.0754691
Rwdd4a	953.22	1.05997	0.381323	2.77972	0.00544065	0.0755715
Spp2	9718.33	-1.30612	0.469938	-2.77934	0.00544687	0.0756094
Afp	8564.54	2.02894	0.730313	2.77817	0.00546655	0.0758339
Slc25a36	10759.6	-1.04239	0.375243	-2.77791	0.00547105	0.0758476
Dus2	770.317	0.948051	0.341388	2.77705	0.00548546	0.07595
Abca6	39.0825	2.55934	0.921692	2.77679	0.00548986	0.0759624
Myct1	327.022	-1.04094	0.374968	-2.77608	0.00550184	0.0760309
Zfp459	202.369	-1.33279	0.480371	-2.7745	0.00552859	0.0763029
Inpp1	2933.54	-1.03644	0.373749	-2.7731	0.00555253	0.0765357
Gm6970	5.33286	5.85624	2.11197	2.77288	0.00555622	0.0765378
1700093K21Rik	38.4945	2.00937	0.724789	2.77235	0.00556523	0.0765688
Pyy	1286.56	1.46004	0.526647	2.77234	0.00556555	0.0765688
Tmem65	6571.19	-0.777044	0.280306	-2.77212	0.0055692	0.0765703
Slc38a2	4519.06	1.11897	0.403783	2.77122	0.00558469	0.0767344
Gm12371	7.74603	-6.42162	2.31757	-2.77085	0.00559107	0.0767734
Csnk1e	1478.01	1.23595	0.446124	2.77041	0.0055986	0.076828
Slc38a7	8598.43	-0.811975	0.293165	-2.76969	0.00561101	0.0769495
Cxcr4	170.411	-1.59745	0.576849	-2.76926	0.0056184	0.077002
1700017B05Rik	3364.71	1.24024	0.448031	2.76821	0.00563648	0.0772008
Fah	1337.31	0.843983	0.304971	2.76742	0.00565023	0.0773402
Actl9	5.2739	-5.86691	2.12035	-2.76695	0.00565836	0.0774026
Gm5921	328.074	1.02811	0.371645	2.76637	0.00566834	0.0774491
Abcb1b	262.989	1.6657	0.60213	2.76634	0.00566893	0.0774491
Fhl2	2554.63	0.978614	0.353818	2.76587	0.00567712	0.0774807
Pde12	1484.94	0.853505	0.308593	2.7658	0.00567841	0.0774807
C8g	573.9	-1.04949	0.379505	-2.76541	0.00568507	0.0775008
Pyhin1	50.5852	-2.08924	0.755521	-2.7653	0.00568705	0.0775008
Fam83f	4171.46	1.05631	0.382196	2.7638	0.0057132	0.0778082
Hsd17b13	21398.7	-0.801132	0.290104	-2.76153	0.00575305	0.0782422
Cyp26a1	5.20128	-5.84607	2.11709	-2.76137	0.00575592	0.0782422
Rhbg	58.4282	1.87189	0.678161	2.76024	0.00577591	0.0784645
Mettl3	732.923	-0.884813	0.320666	-2.7593	0.00579251	0.0786407
Zfp882	45.2413	-1.86266	0.675196	-2.7587	0.0058032	0.0787056
Amer2	142.76	-1.95108	0.707309	-2.75846	0.0058075	0.0787056
Setbp1	591.137	0.932267	0.337972	2.75842	0.00580821	0.0787056
Rab27a	400.048	1.11308	0.403574	2.75806	0.00581456	0.0787423
Bcl2l14	166.566	1.32363	0.480007	2.75752	0.00582419	0.0788234
Cartpt	399.219	1.04374	0.378592	2.7569	0.00583516	0.0788805
Pkp1	51.3848	-1.76527	0.640317	-2.75687	0.00583571	0.0788805
Swt1	2367.5	-0.838995	0.304372	-2.75648	0.00584275	0.0789264
Apeh	7454.27	-0.826692	0.299977	-2.75586	0.00585386	0.0790271
Npc1l1	56179.8	-1.00962	0.366602	-2.75399	0.00588741	0.0794304
Mdm4	3997.12	-0.842524	0.306035	-2.75303	0.00590462	0.0796021
Gm15378	31.1463	2.47565	0.899299	2.75287	0.00590749	0.0796021
Crlf1	26.4391	2.17024	0.788791	2.75136	0.00593489	0.0799214
Krt7	11847.1	1.67844	0.610157	2.75083	0.00594448	0.0800008
Gm16133	13.9896	-3.4097	1.24035	-2.74899	0.00597797	0.0803948
Gm7889	28.2037	-3.53543	1.28617	-2.74881	0.00598119	0.0803948
Eif2ak2	2844.36	-0.805222	0.293049	-2.74774	0.00600078	0.0806079
Ddhd1	2956.08	-0.880946	0.320662	-2.74727	0.00600934	0.0806538
Lsg1	1246.86	1.19032	0.433309	2.74705	0.00601346	0.0806538
Il33	550.792	1.45197	0.528578	2.74694	0.00601538	0.0806538
Them4	1131.29	0.978601	0.356601	2.74425	0.006065	0.0812687
Meig1	7.54184	6.35433	2.31718	2.74227	0.00610162	0.0817088
Il34	432.091	-1.15418	0.420971	-2.74171	0.00611196	0.0817726
Fam102b	2604	0.832796	0.303777	2.74147	0.0061165	0.0817726
Prlr	7360.89	-0.949469	0.346348	-2.74137	0.00611836	0.0817726
Ier3	1503.66	1.14613	0.418111	2.7412	0.00612151	0.0817726
Zc3h13	3252.07	-1.16461	0.425147	-2.7393	0.00615699	0.0821451
Prmt7	784.5	0.913259	0.333391	2.7393	0.00615699	0.0821451
Lpp	7772.55	-1.7452	0.637215	-2.73878	0.00616667	0.0822236
Bcl6b	160.139	-1.14463	0.418083	-2.73781	0.006185	0.0824171
Ankrd63	193.285	-1.27685	0.466746	-2.73564	0.00622594	0.0829116
Trim34b	75.3018	-1.76913	0.646781	-2.73529	0.0062325	0.0829247
Unc93a	206.041	-1.90808	0.697605	-2.73518	0.00623459	0.0829247
Gm16286	1842.45	1.71288	0.626476	2.73415	0.00625414	0.0830906
Trim30b	36.1069	-2.87839	1.05277	-2.73412	0.00625475	0.0830906
Rps8-ps1	484.941	1.28457	0.470347	2.73112	0.00631203	0.0837409
2210017I01Rik	34.7864	3.00236	1.09945	2.73078	0.00631852	0.0837409
Cxcl9	21.8956	-3.48023	1.27446	-2.73074	0.00631919	0.0837409
Lyz1	449.314	1.84449	0.675503	2.73054	0.00632312	0.0837417
Pik3r6	67.0637	-1.74312	0.638481	-2.7301	0.00633148	0.0838011
Kdsr	1883.73	0.846104	0.309955	2.72976	0.00633802	0.0838363
RP24-429G21.4	27.7487	-2.13546	0.7824	-2.72937	0.00634548	0.0838836
Il6ra	361.775	1.22817	0.450132	2.72846	0.0063631	0.0840652
Myo5c	255.841	1.19903	0.439522	2.72802	0.00637148	0.0841246
Tifab	201.869	-1.37069	0.502602	-2.72719	0.00638766	0.0842867
RP23-267M9.1	12.9334	-3.9478	1.44773	-2.7269	0.00639328	0.0843095
Gm20712	271.27	-1.05234	0.386082	-2.72568	0.00641685	0.0845238
Snhg3	1736.53	1.20505	0.442144	2.72547	0.00642106	0.0845238
3300002I08Rik	31.8706	2.64757	0.971517	2.72519	0.00642638	0.0845238
Htt	3323.47	0.942044	0.345689	2.72512	0.00642788	0.0845238
Gm10260	420.361	1.19901	0.439995	2.72505	0.00642908	0.0845238
Tspan4	742.464	1.10803	0.406839	2.72351	0.00645917	0.0848678
Npas4	48.1339	-1.92615	0.707313	-2.7232	0.00646525	0.0848961
Dus1l	1434.19	0.886039	0.32541	2.72284	0.00647236	0.0849379
Ctse	30.916	2.20259	0.810093	2.71894	0.00654914	0.0858706
Dhx29	293.399	0.964411	0.354741	2.71863	0.00655521	0.0858706
Vwa8	4323.26	-0.830681	0.305551	-2.71863	0.00655534	0.0858706
Gm15634	20.4013	-2.39301	0.880658	-2.7173	0.00658174	0.0861642
RP24-191N24.2	59.024	-1.55967	0.574079	-2.71682	0.00659132	0.086226
Gclm	13739.1	-1.61265	0.593626	-2.71661	0.00659543	0.086226
Klf13	3692.64	0.962439	0.354299	2.71646	0.00659842	0.086226
RP24-427N13.6	5.64929	-5.97612	2.20097	-2.71522	0.00662325	0.0864982
Col7a1	300.675	-1.43062	0.52697	-2.7148	0.00663167	0.0865559
Ap3m2	423.974	-1.04713	0.385752	-2.71452	0.00663709	0.0865744
Retnla	7.9536	-6.45925	2.38088	-2.71297	0.00666836	0.0869286
Fst	150.83	2.01329	0.742154	2.71277	0.00667228	0.0869286
Gm26642	161.051	-1.53077	0.564563	-2.71142	0.00669951	0.0871347
Pxmp2	137.922	-1.28539	0.474072	-2.71139	0.00670019	0.0871347
Jph1	118.53	1.34318	0.495574	2.71035	0.00672127	0.0873563
Erich2os	11.8639	3.96731	1.46439	2.70919	0.00674485	0.0876101
Zfp493	50.6997	-1.8187	0.671402	-2.70881	0.00675253	0.0876572
Leap2	13734	-1.13134	0.417715	-2.70841	0.00676069	0.0877105
Fermt1	5798.34	-1.06419	0.39319	-2.70655	0.00679871	0.0881509
Cnpy2	10213.2	-0.944759	0.349102	-2.70625	0.00680469	0.0881756
1700020N01Rik	96.1124	2.11102	0.780364	2.70517	0.00682688	0.0884101
Bphl	1753.15	-0.927615	0.342943	-2.70487	0.00683316	0.0884386
Gpr182	115.58	1.57745	0.583407	2.70385	0.00685403	0.0886004
Ppat	436.64	1.17467	0.43445	2.70381	0.00685498	0.0886004
Gm11100	38.7947	-2.36274	0.873901	-2.70366	0.00685796	0.0886004
Tmtc1	483.243	0.986634	0.365165	2.70189	0.00689476	0.0890227
Gfm2	2834.53	-0.783027	0.290083	-2.69932	0.00694817	0.0896588
Maoa	1974.22	1.65374	0.612746	2.6989	0.00695688	0.0897176
Rdh13	836.313	0.951073	0.352469	2.69832	0.0069691	0.0898012
Gm6981	30.9936	2.27024	0.841393	2.69819	0.00697167	0.0898012
Rad52	301.38	-1.00229	0.371722	-2.69635	0.00701044	0.0902468
Ccdc138	375.772	-0.970234	0.359945	-2.69551	0.0070281	0.0904205
Ankrd44	1452.46	-0.908886	0.337279	-2.69476	0.00704394	0.0905703
B3gntl1	510.291	-1.03578	0.384544	-2.69352	0.00707017	0.0907996
Npas3	43.1319	2.37933	0.883522	2.693	0.0070812	0.0908873
Cryz	6957.48	1.1302	0.419822	2.69209	0.00710053	0.090982
Pus3	681.636	1.07024	0.397553	2.69206	0.0071012	0.090982
Gnb1l	484.19	1.06142	0.394369	2.69143	0.00711473	0.0911014
Gnl3	1561.26	0.863825	0.321183	2.68951	0.0071557	0.0915718
Zfp108	92.894	-1.45682	0.541713	-2.68928	0.00716062	0.0915806
Zc3hav1	8222.36	-0.850297	0.316248	-2.6887	0.0071731	0.0916619
4931440P22Rik	195.948	1.44402	0.537091	2.68859	0.00717545	0.0916619
Slc7a6	589.854	1.17758	0.438096	2.68795	0.00718913	0.0917824
Bean1	102.691	-1.33433	0.496765	-2.68605	0.0072303	0.0922328
Ccpg1os	218.94	-1.43064	0.532642	-2.68592	0.00723294	0.0922328
Prkar2b	678.218	-0.995613	0.370801	-2.68503	0.00725229	0.092425
Sfta2	26.8722	2.08181	0.77543	2.68472	0.00725908	0.092457
Faxc	132.866	1.26124	0.470011	2.68343	0.00728717	0.0927602
Gm29200	22.3311	-2.81883	1.05082	-2.68251	0.00730717	0.0929601
Asap1	1273.88	1.32698	0.494752	2.68212	0.00731575	0.0930145
Ap5z1	1989.02	-0.936261	0.349144	-2.68159	0.00732731	0.0931067
Lrsam1	806.527	-0.98197	0.366316	-2.68067	0.00734756	0.0933092
Gnpda2	1441.53	0.993398	0.370752	2.67941	0.00737519	0.0935794
Cdr2l	477.296	1.33536	0.498397	2.67931	0.00737748	0.0935794
2700046G09Rik	487.436	-0.933853	0.348574	-2.67906	0.00738286	0.0935926
Traf6	3507.8	0.800983	0.299077	2.67819	0.00740219	0.0937827
Sema3a	306.548	1.35994	0.50783	2.67795	0.00740744	0.0937944
Acad12	1750.36	-0.829835	0.310215	-2.67503	0.00747219	0.0945036
Igsf9	13897.6	-1.12468	0.420504	-2.67459	0.00748202	0.0945726
Gm6136	10157.8	1.17355	0.43907	2.67281	0.00752193	0.0950214
1810044D09Rik	289.083	1.2743	0.476988	2.67156	0.00754988	0.0953188
Nhlrc2	2901.79	1.16424	0.43586	2.67113	0.00755975	0.0953878
Kcns2	48.3632	1.89893	0.711102	2.6704	0.00757608	0.0955381
Ppp1r9a	586.636	-1.00631	0.376952	-2.6696	0.00759413	0.09571
Wdr74	1116.69	0.832186	0.311774	2.6692	0.00760327	0.0957693
Eef1a1	269144	0.77779	0.29161	2.66723	0.007648	0.0962415
Kdelr3	800.72	1.07009	0.401211	2.66715	0.00764966	0.0962415
Acad11	10661.6	-0.92516	0.346938	-2.66665	0.00766119	0.0963241
Gm1976	211.799	1.05077	0.394068	2.66648	0.00766513	0.0963241
Pars2	243.66	-1.7025	0.638535	-2.66627	0.00766987	0.0963277
Sesn1	5672.24	1.1287	0.423387	2.66588	0.00767873	0.0963316
Rras	9997.1	0.880342	0.330246	2.66572	0.00768243	0.0963316
Cspp1	1183.67	-0.869072	0.326048	-2.66547	0.007688	0.0963316
4930579K19Rik	148.753	1.22043	0.458004	2.66468	0.00770626	0.0964303
Retnlg	23.6559	3.42284	1.28457	2.66457	0.00770858	0.0964303
Chp2	9752.99	-1.1809	0.443347	-2.6636	0.00773089	0.096645
Rps6kl1	281.564	1.08408	0.407247	2.66197	0.00776855	0.0970037
Bcap29	1666.7	0.843592	0.316999	2.66119	0.00778661	0.0971731
1700125H20Rik	16.4373	3.8072	1.43088	2.66074	0.00779694	0.0971937
Serinc2	2328.25	1.07661	0.404635	2.6607	0.00779788	0.0971937
Abcc2	96948.9	1.18456	0.445233	2.66053	0.00780174	0.0971937
Gm4596	32.2263	1.86972	0.702928	2.65991	0.00781622	0.097285
Ccl24	964.994	-1.30928	0.492254	-2.65978	0.00781927	0.097285
Paxbp1	3710.46	-0.922865	0.347027	-2.65934	0.00782929	0.097285
Foxk2	1390.22	0.945371	0.355529	2.65905	0.00783605	0.097285
Mctp2	387.177	1.29416	0.486708	2.65901	0.00783704	0.097285
Bex1	1600.41	1.68647	0.634325	2.65868	0.00784474	0.097285
Atp6v0c	31846.9	0.866249	0.325821	2.65867	0.00784505	0.097285
Bmp3	1213.03	1.22421	0.46064	2.65764	0.00786908	0.0975269
Nfasc	188.35	-1.34213	0.505222	-2.65651	0.00789551	0.0977986
Kifc2	593.956	-1.29903	0.489178	-2.65553	0.00791839	0.0980258
Fxyd5	314.826	1.14568	0.431523	2.65497	0.00793154	0.0980716
Zfp36l1	7740.1	-0.995989	0.375166	-2.65479	0.00793569	0.0980716
Arhgef33	37.8949	1.63915	0.617503	2.65448	0.00794307	0.0981066
Abcg1	572.603	1.57833	0.594659	2.65418	0.00795025	0.0981393
RP23-95I4.3	13.1384	-3.08654	1.16326	-2.65336	0.00796939	0.0983195
Hoxd3os1	83.4596	1.57851	0.595425	2.65106	0.00802397	0.0989364
Nob1	1601.02	0.871809	0.328962	2.65018	0.00804488	0.0991376
Ces1g	14.4651	3.60116	1.35902	2.64983	0.00805328	0.0991846
Slc43a1	267.393	1.20662	0.455598	2.64843	0.00808667	0.0994855
A830036E02Rik	11.8389	4.31981	1.63109	2.64842	0.0080869	0.0994855
St6galnac6	467.993	0.975069	0.368219	2.64807	0.00809527	0.0995318
Fcho2	9943.02	-0.823439	0.31102	-2.64754	0.00810796	0.0995782
Adamts9	617.675	0.865373	0.326903	2.64719	0.00811639	0.0996215
4931428L18Rik	16.5193	-3.61255	1.36479	-2.64697	0.00812165	0.0996295
Mns1	231.481	-1.60916	0.608032	-2.6465	0.00813283	0.0996539
Dusp18	117.889	1.43106	0.540737	2.6465	0.00813285	0.0996539
Arhgdig	209.389	-1.50399	0.568362	-2.64619	0.00814041	0.09969
Dmtn	254.905	1.20271	0.454711	2.64501	0.00816891	0.0999825
Nrip2	300.134	1.51521	0.572963	2.64451	0.00818083	0.100072
Gm13502	97.1328	1.55521	0.588169	2.64415	0.00818958	0.100122
H2-Bl	525.85	-1.57965	0.597629	-2.6432	0.00821265	0.100347
Prdm16	871.298	-1.78814	0.676582	-2.6429	0.00821983	0.100356
Cnih2	105.839	1.46337	0.553723	2.64279	0.00822264	0.100356
Dhrs3	4305.01	-0.960195	0.363567	-2.64104	0.00826513	0.100818
4632428N05Rik	1901.34	1.13344	0.429505	2.63896	0.00831617	0.101383
Agt	416.774	1.04571	0.396306	2.63864	0.00832401	0.101422
Hist1h2ap	36.6686	1.69023	0.640722	2.638	0.00833964	0.101555
Fam89b	729.578	1.33932	0.507957	2.63667	0.00837242	0.101846
Rpl5-ps1	924.542	1.10941	0.420766	2.63665	0.00837301	0.101846
Trpv3	265.062	1.2209	0.46331	2.63517	0.0084095	0.102175
Cxcr2	4.70128	5.67659	2.15488	2.63429	0.0084313	0.102383
Gm7895	59.5059	1.49147	0.566326	2.63359	0.0084487	0.102515
Fbxl12os	83.6826	-1.24469	0.472707	-2.6331	0.00846091	0.102515
Acsl5	126747	-0.743338	0.282317	-2.63299	0.00846373	0.102515
Hexb	68494.4	-0.854259	0.324455	-2.6329	0.00846587	0.102515
Gm5483	86.2504	5.78029	2.19576	2.63248	0.00847635	0.102548
Rpl9-ps7	939.227	1.01317	0.384882	2.63241	0.00847813	0.102548
Gm7332	158.288	1.07746	0.409625	2.63036	0.00852955	0.103055
4930415F15Rik	6.88736	6.22314	2.36609	2.63014	0.00853503	0.103064
Dusp12	2496.05	-0.926402	0.352411	-2.62875	0.00856982	0.103426
Snx20	6544.89	1.09432	0.41641	2.62798	0.0085894	0.103547
2010003K11Rik	5523.88	0.828467	0.315539	2.62556	0.00865061	0.104185
Morn4	1841.04	-1.05442	0.40171	-2.62484	0.00866909	0.104333
Cyp8b1	14.3351	3.32365	1.26637	2.62456	0.00867603	0.104358
Ing4	5585.65	-0.808394	0.308044	-2.62428	0.00868313	0.104386
Ackr1	46.7948	1.63449	0.62296	2.62374	0.00869695	0.104485
Gm14036	858.94	1.05872	0.403576	2.62335	0.00870705	0.104485
Per2	3521.43	-0.822446	0.313517	-2.62329	0.00870848	0.104485
Pik3r1	2801.24	0.978843	0.373148	2.6232	0.00871074	0.104485
Cldn4	49686.5	1.04403	0.398087	2.62262	0.00872563	0.104606
1700110K17Rik	329.525	1.34666	0.513571	2.62215	0.00873763	0.104669
Tex9	210.669	-1.33092	0.50759	-2.62204	0.00874054	0.104669
Ajap1	30.6939	1.8164	0.693237	2.62017	0.00878848	0.105185
Zfp322a	1073.79	-0.915819	0.349617	-2.61949	0.00880604	0.105319
Poll	534.432	-0.866199	0.330691	-2.61936	0.00880944	0.105319
Fkbp1a	7471.16	1.51147	0.577232	2.61848	0.00883236	0.105476
Vav2	1664.91	-1.05013	0.401155	-2.61778	0.00885048	0.105634
Slc31a1	30437.2	-0.78852	0.301297	-2.61708	0.00886851	0.105791
Gm16938	4.74448	5.6868	2.17334	2.61661	0.00888074	0.105879
Mettl13	551.563	0.805132	0.307765	2.61606	0.00889503	0.10599
Aipl1	4.55633	5.6289	2.15205	2.6156	0.00890707	0.106076
1700019L03Rik	126.098	1.19362	0.456394	2.61533	0.00891407	0.106101
Eif1ad	10086.6	-0.906382	0.346754	-2.6139	0.00895139	0.106486
Garnl3	214.257	0.97532	0.373271	2.6129	0.00897769	0.106689
Gm16764	11.3289	3.92046	1.50044	2.61288	0.00897833	0.106689
Ptdss2	2736.13	-0.780271	0.298796	-2.61138	0.0090177	0.107098
Rps2	50764.1	0.862492	0.330329	2.61101	0.00902747	0.107155
Xkr4	20.3295	3.52211	1.35042	2.60815	0.00910327	0.107966
Rpe	4727.32	-0.881416	0.337959	-2.60806	0.00910571	0.107966
Abcc5	2831.09	1.02916	0.394656	2.60773	0.00911448	0.10799
Lamtor3	3338.12	1.08465	0.415983	2.60743	0.00912246	0.10799
Armc6	402.46	-0.892319	0.342223	-2.60742	0.00912273	0.10799
Lhfpl1	176.368	-1.4538	0.557633	-2.60709	0.00913163	0.108036
Mapk6	7778.6	0.991292	0.380281	2.60674	0.00914098	0.108088
RP23-84C12.22	47.9907	1.70754	0.655097	2.60655	0.00914599	0.108088
Baiap2	347.773	1.10672	0.424756	2.60556	0.00917252	0.108342
Ddb2	514.555	-0.918687	0.352627	-2.60527	0.00918032	0.108375
Ajuba	2611.05	-1.07923	0.414301	-2.60494	0.00918895	0.108418
Zfp787	2071.41	0.940868	0.361355	2.60372	0.00922172	0.108745
Wfikkn1	99.0747	1.77424	0.681519	2.60337	0.00923129	0.108798
Nr4a1	484.092	1.53137	0.588314	2.60299	0.0092416	0.108835
Mphosph6	1189.02	0.894761	0.343758	2.60288	0.00924449	0.108835
Kcnk10	36.9357	-2.80313	1.07705	-2.6026	0.00925187	0.108863
Padi2	39.1216	2.02652	0.778728	2.60235	0.00925864	0.108866
Ubald2	23256.5	1.14543	0.440194	2.60211	0.00926509	0.108866
1700007K09Rik	14.886	2.84684	1.09408	2.60204	0.00926722	0.108866
Ccdc18	453.729	-0.924016	0.355269	-2.60089	0.00929821	0.109171
Gm830	35.1024	-1.82772	0.703075	-2.5996	0.00933312	0.109367
Prok1	6.4869	-6.17244	2.37453	-2.59944	0.00933762	0.109367
Apol7c	778.053	-1.4834	0.570664	-2.59943	0.00933796	0.109367
Sgsm2	638.253	-1.16717	0.449027	-2.59933	0.00934054	0.109367
Imp3	2612.82	0.85126	0.327522	2.5991	0.00934698	0.109367
Cadps2	470.125	0.89979	0.346218	2.59891	0.00935208	0.109367
Stx1a	815.718	1.1352	0.436818	2.59879	0.00935536	0.109367
Mccc1	2091.38	-0.898325	0.345735	-2.5983	0.00936859	0.109462
Adamts4	117.993	1.59107	0.612477	2.59776	0.00938331	0.109575
A230056P14Rik	62.6138	-1.56575	0.602975	-2.59671	0.00941205	0.109851
Pcdhgb6	53.5455	3.06493	1.18043	2.59646	0.00941896	0.109873
Irf3	2324.76	-0.790475	0.304777	-2.59362	0.00949711	0.110725
RP23-123L9.5	32.0706	1.98167	0.764269	2.59289	0.00951727	0.110871
Gm15169	4.61356	5.6437	2.17668	2.5928	0.00951992	0.110871
Mndal	238.139	-1.19675	0.46163	-2.59244	0.00952969	0.110925
Zbtb10	792.802	0.894295	0.345277	2.59008	0.00959548	0.111571
D10Bwg1379e	954.455	0.941517	0.363555	2.58975	0.00960444	0.111615
Dusp2	75.1597	1.38906	0.536579	2.58873	0.00963317	0.111845
Parp11	890.536	-0.957854	0.370017	-2.58868	0.00963457	0.111845
Rbm5	5375.95	-0.881811	0.340692	-2.58829	0.00964537	0.11191
Lmntd2	636.698	-1.12801	0.436293	-2.58545	0.00972519	0.112715
Cd274	199.035	-1.44933	0.560652	-2.58509	0.00973546	0.112774
Lrrc3b	33.3954	-2.69528	1.04284	-2.58457	0.00975003	0.112882
Spata24	386.042	1.26048	0.487798	2.58401	0.00976579	0.113004
Lrp2	1760.67	-1.45979	0.565034	-2.58355	0.00977906	0.113097
Iqce	563.731	-0.94274	0.365353	-2.58036	0.00986983	0.113964
Gldc	10.9271	3.83942	1.48814	2.58002	0.00987944	0.113986
Slc18b1	653.967	-1.30897	0.507403	-2.57974	0.00988734	0.113986
Gm16124	492.629	1.12499	0.436154	2.57935	0.00989867	0.113986
Armcx5	620.236	0.819476	0.317715	2.57928	0.00990075	0.113986
Gm1968	6.39545	-6.15085	2.38473	-2.57927	0.00990104	0.113986
Flot2	1592.51	0.938217	0.363765	2.57919	0.00990334	0.113986
Dclre1b	434.746	1.32053	0.512215	2.57807	0.00993539	0.114294
Fgfr4	447.347	1.33789	0.519113	2.57726	0.0099586	0.1145
Lrig3	1027.8	0.92566	0.359191	2.57707	0.00996415	0.114503
Slc39a9	4156.15	-1.97187	0.765277	-2.57667	0.00997575	0.114575
Mir5125	102.907	-1.48657	0.577236	-2.57533	0.0100144	0.114958
Mir215	429.649	1.25891	0.488872	2.57513	0.0100203	0.114965
Cd28	30.4384	2.59847	1.0092	2.57478	0.0100305	0.115021
Dusp26	396.798	1.09633	0.425855	2.57441	0.0100411	0.115064
RP23-46B12.7	4.38958	-5.60656	2.17791	-2.57428	0.0100449	0.115064
Ppp1r14a	864.906	1.21339	0.471408	2.57396	0.0100541	0.11507
Gpr50	1639.12	-1.07837	0.418988	-2.57374	0.0100605	0.11507
Trmt61a	331.191	1.0885	0.422929	2.57371	0.0100614	0.11507
Gm27003	34.7085	-1.70172	0.661634	-2.572	0.0101113	0.11558
Kansl2	1568.99	1.05755	0.411296	2.57126	0.0101328	0.115713
Sipa1l2	3796.83	-0.831839	0.323517	-2.57124	0.0101336	0.115713
Igfbp3	8400.65	1.10335	0.429371	2.56969	0.0101789	0.116107
Myot	6.62866	6.1708	2.40156	2.5695	0.0101846	0.116111
Gm26809	269.073	1.21331	0.472272	2.56909	0.0101965	0.116185
Adnp2	1295.89	-0.818033	0.318456	-2.56875	0.0102066	0.116239
Helz2	6096.38	-1.38622	0.539799	-2.56803	0.0102278	0.11642
Zmat1	139.926	-1.50844	0.58745	-2.56778	0.0102352	0.116443
Tbcd	4246.5	0.73613	0.286788	2.56681	0.0102639	0.116707
Adora1	243.195	1.27034	0.495002	2.56633	0.0102782	0.116782
Rpl32	72721.1	1.30963	0.510333	2.56622	0.0102813	0.116782
Arhgap33	392.259	-1.22588	0.477738	-2.566	0.0102879	0.116796
Fgd2	208.879	-1.31666	0.513181	-2.56569	0.0102972	0.11684
Angptl6	406.435	-1.34619	0.5248	-2.56515	0.0103133	0.116879
Ldhd	1150.11	-0.826632	0.322295	-2.56483	0.0103226	0.116879
Qdpr	12741	1.08861	0.424441	2.56481	0.0103232	0.116879
Prkch	335.934	1.24165	0.484126	2.56472	0.010326	0.116879
Frmd5	29.169	2.68209	1.04579	2.56466	0.0103277	0.116879
Slc4a8	80.2282	1.38052	0.538488	2.56369	0.0103566	0.117047
Dlk1	386.198	2.00625	0.782584	2.56362	0.0103587	0.117047
Kcnq1ot1	343.365	-1.19072	0.464616	-2.56281	0.0103829	0.117198
Bok	4828.48	-0.742586	0.289814	-2.56228	0.0103987	0.117315
Esrrb	57.1338	-1.54096	0.601506	-2.56184	0.010412	0.117403
Lrrc23	15.7273	-3.53278	1.37929	-2.5613	0.010428	0.117488
Gm14850	261.913	4.6088	1.79945	2.56123	0.0104303	0.117488
Gm28588	356.95	3.95868	1.54575	2.56101	0.0104367	0.117499
2010308F09Rik	115.19	-1.83856	0.718208	-2.55993	0.0104693	0.117804
Fstl4	99.5678	-2.22079	0.867591	-2.55971	0.0104758	0.117817
Fbxo5	455.034	-0.953786	0.372827	-2.55825	0.01052	0.118251
Esm1	351.6	-1.74938	0.683961	-2.55772	0.0105361	0.118371
Acaa1b	1884.85	-1.43884	0.563064	-2.55538	0.0106073	0.119109
Hunk	529.719	0.889833	0.34832	2.55464	0.0106297	0.119299
AA467197	1256.6	1.34693	0.527345	2.55417	0.0106442	0.119385
Gm15453	367.114	1.02575	0.401636	2.55393	0.0106514	0.119385
Gm8369	56.1845	1.43528	0.562011	2.55384	0.0106544	0.119385
Gm10709	2140.92	1.24593	0.487908	2.55361	0.0106613	0.119385
Usp39	1647.79	0.811511	0.317805	2.55349	0.010665	0.119385
Katnal2	4.36773	-5.59976	2.19386	-2.55248	0.010696	0.119664
Adcy2	128.544	1.1209	0.439169	2.55232	0.0107009	0.119664
C920021L13Rik	218.365	1.25767	0.492927	2.55143	0.010728	0.119905
Ngb	195.025	-1.47402	0.577796	-2.55111	0.0107381	0.119955
Hepacam	15.4209	3.12598	1.22565	2.55046	0.0107582	0.120118
Siglech	32.6191	-1.84806	0.724722	-2.55002	0.0107717	0.120144
Dmp1	15.3747	-3.36754	1.32102	-2.54919	0.0107973	0.120289
Gm14506	4.36066	-5.59531	2.19503	-2.54907	0.0108009	0.120289
Dnah2	1583.97	-1.31366	0.515404	-2.54879	0.0108096	0.120289
Hmgcs2	63548.6	-0.995077	0.390445	-2.54857	0.0108165	0.120289
Klf6	15955.6	0.837936	0.328788	2.54856	0.0108168	0.120289
Nme4	752.576	0.989512	0.388269	2.54852	0.010818	0.120289
Aacs	860.976	0.943856	0.370393	2.54826	0.0108263	0.120319
Murc	11.3727	3.89724	1.52958	2.54791	0.0108371	0.120377
Trib1	4097.45	0.869255	0.341413	2.54605	0.010895	0.120958
Lcp2	191.344	-0.973688	0.382485	-2.54569	0.0109063	0.121021
Gm3756	155.96	1.44564	0.568196	2.54426	0.0109508	0.121453
Slc25a17	1768.55	0.883523	0.347311	2.54389	0.0109625	0.12152
Cntnap1	53.9998	-1.7211	0.676707	-2.54335	0.0109796	0.121647
Rp2h	3200.03	-0.777465	0.305818	-2.54225	0.0110141	0.12194
Syngr1	301.129	1.33963	0.526985	2.54207	0.0110197	0.12194
D730003I15Rik	595.915	0.963147	0.378905	2.54192	0.0110244	0.12194
Rerg	369.514	1.18149	0.46483	2.54176	0.0110296	0.12194
Prss32	649.533	1.12181	0.441378	2.54161	0.0110342	0.12194
Angpt2	301.108	1.15897	0.456139	2.54084	0.0110588	0.122087
5033417F24Rik	57.4008	-1.5367	0.605026	-2.5399	0.0110884	0.122352
Prss53	237.031	-1.20813	0.47578	-2.53926	0.0111086	0.122502
Ccl6	2244.05	1.09939	0.43315	2.53813	0.0111445	0.122769
Nsun4	4188.36	-1.60241	0.631379	-2.53796	0.0111502	0.122769
Cic	2124.52	1.56343	0.616074	2.53774	0.0111572	0.122769
Mocs2	7707.73	-0.769727	0.303327	-2.53761	0.0111612	0.122769
a	4.41224	5.58214	2.19989	2.53746	0.011166	0.122769
Rtn4rl1	244.015	-1.27382	0.502341	-2.53576	0.0112203	0.123178
WI1-817D1.2	76.7385	-2.33519	0.921052	-2.53536	0.0112333	0.123258
Gm9774	369.919	1.2097	0.477225	2.53487	0.011249	0.123368
Fam193b	1613.98	-1.13666	0.448525	-2.53423	0.0112696	0.123469
9230116N13Rik	76.4708	1.34468	0.530672	2.53391	0.0112798	0.123518
Dnase1l3	146.582	-1.53436	0.605628	-2.53351	0.0112927	0.123597
Cyp2j13	25.1063	-3.9467	1.55821	-2.53285	0.0113141	0.123757
Gm28045	6.46123	6.12955	2.42016	2.5327	0.0113188	0.123757
Gm21971	105.388	-1.37954	0.545248	-2.53012	0.0114025	0.124609
Ppp5c	2819.29	-0.838329	0.331438	-2.52937	0.0114267	0.124777
1700011A15Rik	13.9702	3.08544	1.21988	2.52929	0.0114294	0.124777
Haus8	760.831	-0.97314	0.38478	-2.52908	0.0114361	0.124787
H2-T10	118.054	-1.40687	0.556441	-2.52833	0.0114605	0.124972
RP23-423B1.6	22.348	-3.04032	1.20256	-2.52821	0.0114646	0.124972
Slc46a3	41530	-1.19087	0.471087	-2.52792	0.011474	0.125012
Gm5537	505.609	0.990583	0.391903	2.52763	0.0114836	0.125054
Il5	4.55278	-5.65336	2.23761	-2.52651	0.0115201	0.125363
Gramd4	945.105	1.22395	0.484464	2.52641	0.0115236	0.125363
Lmo4	1046.87	0.87266	0.345477	2.52596	0.0115383	0.125459
Clec3b	270.925	1.5316	0.606533	2.52517	0.0115643	0.125553
Herpud1	6843.13	1.13396	0.449081	2.52508	0.0115673	0.125553
Ly6h	254.253	1.03698	0.410675	2.52507	0.0115675	0.125553
Chst8	43.2347	1.77115	0.701501	2.52479	0.0115766	0.12556
Aspg	2725.86	1.03916	0.41161	2.52462	0.0115824	0.12556
Dhrs13os	6.17109	6.06974	2.40493	2.52387	0.0116069	0.125731
AI464131	6497.56	-0.928147	0.367785	-2.52361	0.0116156	0.125731
Rrp15	999.723	1.12292	0.445098	2.52285	0.0116408	0.12594
Tyk2	2323.5	-0.989885	0.392459	-2.52226	0.0116602	0.126088
Spats2l	3474.43	-1.0581	0.419573	-2.52185	0.0116739	0.126141
Tmem45a	146.817	1.61703	0.641229	2.52176	0.0116768	0.126141
4930524O07Rik	80.7805	1.62677	0.645303	2.52094	0.0117043	0.126312
Ppic	1982.47	0.891683	0.353792	2.52036	0.0117235	0.126456
Cyp4a12b	11.2982	3.92227	1.55712	2.51892	0.0117716	0.126867
Cdkn1a	11657.1	1.25544	0.498417	2.51887	0.0117734	0.126867
1700012L04Rik	46.7734	-1.59359	0.633168	-2.51685	0.0118409	0.127468
Dpm1	2320.61	1.51204	0.601084	2.51552	0.0118858	0.127888
Scnn1a	3871.98	-1.07573	0.427878	-2.51411	0.0119334	0.128067
Sstr3	57.1407	1.70755	0.679253	2.51386	0.0119417	0.128067
Prox2os	44.9266	-1.64935	0.656128	-2.51377	0.0119449	0.128067
Prkca	4988.56	-0.755481	0.300548	-2.51367	0.0119481	0.128067
Slc7a9	27938.3	-0.831236	0.330708	-2.5135	0.0119539	0.128067
Defa23	85.2841	1.96584	0.782213	2.51318	0.0119649	0.128067
Insig1	6566.13	0.995194	0.395997	2.51313	0.0119664	0.128067
Gm17399	4.53093	-5.64679	2.24694	-2.5131	0.0119674	0.128067
RP23-71J17.5	14.0111	-2.49182	0.991534	-2.5131	0.0119676	0.128067
Nipsnap1	6001.34	-0.993632	0.395612	-2.51163	0.0120175	0.128537
Gm15226	6.204	-6.11018	2.43333	-2.51104	0.0120376	0.128689
Slc35e3	3881.86	1.43917	0.573199	2.51076	0.0120471	0.128727
Sec62	14201.5	-0.822296	0.327538	-2.51054	0.0120548	0.128744
Arhgef28	1881.53	-1.1331	0.451368	-2.51036	0.0120607	0.128744
Ift80	335.812	-1.25958	0.50185	-2.50988	0.0120773	0.128859
3010026O09Rik	242.2	1.17791	0.469369	2.50956	0.0120881	0.12891
Glb1l	338.144	-0.8851	0.352823	-2.50862	0.0121203	0.129108
Tapbp	20734.3	-0.910745	0.363067	-2.50848	0.0121252	0.129108
Plin2	53499.2	-0.984385	0.392451	-2.5083	0.0121314	0.129108
Gm27505	3952.64	-1.2727	0.507421	-2.50817	0.0121358	0.129108
Cnnm2	749.169	-1.2625	0.503388	-2.508	0.0121416	0.129108
H1f0	32238.9	0.811284	0.323518	2.50769	0.0121523	0.129108
Gm4980	85.1246	1.40079	0.558603	2.50766	0.0121533	0.129108
Birc3	2505.44	1.05768	0.421803	2.50751	0.0121585	0.129108
Proser3	133.165	-1.34222	0.535328	-2.50729	0.012166	0.129108
Acy3	1842.26	-1.05963	0.422623	-2.50728	0.0121663	0.129108
Gm14488	32.0377	-3.30052	1.31655	-2.50696	0.0121776	0.129164
Arhgap24	296.202	1.38214	0.551405	2.50658	0.0121907	0.129185
Riiad1	76.106	1.34521	0.53683	2.50584	0.0122161	0.129382
Arrdc2	1214.48	-1.18739	0.473887	-2.50564	0.0122231	0.129393
Rpl21-ps15	10863.3	1.09513	0.437211	2.50482	0.0122515	0.129629
Jph3	53.0959	1.57204	0.627836	2.50391	0.0122831	0.129855
Wnk2	573.522	1.0135	0.404777	2.50384	0.0122855	0.129855
Rcan1	9506.99	-0.82638	0.330066	-2.50368	0.0122908	0.129855
Rasd1	66.8711	1.93002	0.77145	2.50181	0.0123559	0.130479
Fam171a1	1174.27	-0.811682	0.324475	-2.50152	0.012366	0.130498
Gm10222	29921.5	-0.935791	0.374105	-2.50142	0.0123698	0.130498
Mdh1	61515.2	-0.916211	0.366315	-2.50115	0.012379	0.130531
Gna13	13987.1	0.944202	0.3777	2.49987	0.0124237	0.130904
Psat1	706.196	1.2189	0.487599	2.4998	0.0124265	0.130904
Agr2	3442.38	1.10191	0.440895	2.49927	0.0124451	0.131037
Stk38	1799.94	-1.16804	0.467695	-2.49745	0.012509	0.131646
Nrde2	1303.02	-0.760102	0.304469	-2.49648	0.0125433	0.131919
Hoxb4	489.907	-0.957438	0.383532	-2.49637	0.0125472	0.131919
L2hgdh	4864.14	-0.779882	0.312515	-2.4955	0.0125779	0.132114
Pax6os1	6.05205	6.04147	2.42146	2.49497	0.0125968	0.132184
Dhrs1	6890.57	-1.25158	0.501724	-2.49456	0.0126113	0.132272
Tmc4	7651.94	-0.87244	0.349858	-2.4937	0.012642	0.132529
Treh	156.026	-2.33424	0.936633	-2.49216	0.0126969	0.132977
BC089597	42.061	-2.54598	1.02196	-2.49127	0.0127286	0.133244
1700047I17Rik2	3516.26	1.06354	0.426973	2.49089	0.0127425	0.133315
Cnksr3	1000.2	0.916599	0.368003	2.49074	0.0127478	0.133315
Hoxa3	198.866	-1.11237	0.446663	-2.49041	0.0127597	0.133375
Zfp429	398.743	-1.26567	0.508281	-2.49011	0.0127705	0.133424
Uchl1	794.493	1.04066	0.418005	2.4896	0.0127888	0.133551
Rnf31	1930.5	-1.05251	0.422869	-2.48897	0.0128114	0.133722
Nsdhl	1886.08	0.81486	0.327505	2.48808	0.0128433	0.133926
Muc1	61.47	1.44552	0.581117	2.48748	0.0128653	0.134051
Gm3495	4.44269	-5.61949	2.25921	-2.48737	0.0128692	0.134051
Rps19-ps6	971.845	1.18165	0.475087	2.48724	0.0128739	0.134051
Gm13370	8570.52	1.06166	0.426959	2.48657	0.012898	0.134237
Pigq	1565.3	-1.48046	0.59549	-2.48612	0.0129145	0.134343
Irak4	2726.56	-0.86512	0.348004	-2.48595	0.0129206	0.134343
Slc39a12	4.22081	-5.54798	2.23212	-2.48552	0.0129362	NA
Dysf	442.195	-1.29194	0.519893	-2.485	0.012955	0.134602
Gstm6	1050.83	0.768432	0.309238	2.48492	0.012958	0.134602
Gm11634	31.22	-2.34909	0.945487	-2.48453	0.0129724	0.134687
Hmgn1	5887.22	0.807997	0.325245	2.48427	0.0129817	0.134713
Atp11a	7243.62	-0.993448	0.399928	-2.48407	0.0129892	0.134713
Gm16485	4.33477	-5.58263	2.24748	-2.48394	0.0129936	0.134713
Rfx5	953.85	-1.09337	0.440207	-2.48377	0.0129998	0.134713
Snph	72.8868	-1.34314	0.540874	-2.48327	0.0130181	0.134838
Ffar2	903.64	1.06965	0.430774	2.48309	0.0130249	0.134844
Vgll3	270.516	1.7172	0.691698	2.48259	0.0130433	0.13497
Gm20342	175.447	-1.02474	0.412814	-2.48234	0.0130524	0.134978
Gm3052	50.4149	-1.65431	0.666463	-2.48222	0.0130565	0.134978
4933440N22Rik	466.974	1.238	0.498781	2.48205	0.0130628	0.134978
Rapgefl1	504.652	-1.3369	0.538737	-2.48154	0.0130817	0.135109
Lrrc39	816.548	-1.05586	0.425522	-2.48132	0.0130896	0.135125
4931440F15Rik	11.8452	3.96053	1.59632	2.48104	0.0131001	0.135147
Hpn	964.261	1.42527	0.574497	2.4809	0.013105	0.135147
Them6	305.176	1.89406	0.763654	2.48027	0.0131285	0.135269
Pdlim4	321.756	0.926083	0.373534	2.47925	0.0131661	0.135592
1700112D23Rik	30.3058	-2.83917	1.14581	-2.47787	0.0132171	0.136052
RP23-114N1.5	24.7399	-2.22145	0.89694	-2.4767	0.0132603	0.136337
Hadh	75219.2	-0.725308	0.292862	-2.47662	0.0132634	0.136337
Smad6	1604.19	-1.23967	0.500646	-2.47614	0.0132811	0.136392
S100z	53.3869	-1.53903	0.621651	-2.47572	0.013297	0.136485
Cog4	3599.33	-0.788451	0.318498	-2.47553	0.0133039	0.136491
Esyt3	66.5818	1.29399	0.522818	2.47503	0.0133223	0.136564
Fam174b	1119.94	1.00552	0.406269	2.475	0.0133236	0.136564
Gm2026	9.21988	-6.67504	2.69766	-2.47438	0.0133467	0.136671
Ctnnbl1	1609.54	0.750581	0.303375	2.4741	0.0133571	0.136713
Apod	42.8221	1.89483	0.765941	2.47387	0.013366	0.136739
Spsb2	2053.25	-1.56832	0.634116	-2.47323	0.0133897	0.136917
Ptgis	320.492	1.17903	0.476758	2.47301	0.0133982	0.136939
Ncoa4	22521.5	-0.924166	0.373901	-2.47168	0.0134478	0.137381
Rps18	51842.3	1.04073	0.421104	2.47143	0.0134574	0.137388
2610015P09Rik	249.264	-0.976574	0.395196	-2.47111	0.0134693	0.137388
Tango2	6808.54	-0.909765	0.368164	-2.47108	0.0134704	0.137388
Pgk1-rs7	701.591	0.97586	0.394934	2.47094	0.0134757	0.137388
Rps8-ps2	686.368	1.09908	0.444872	2.47054	0.0134908	0.137388
Wrnip1	2124.45	0.913743	0.369861	2.47051	0.0134922	0.137388
Lrp8	210.137	1.52112	0.615757	2.47033	0.0134989	0.137388
Gm14648	5156.47	1.0563	0.427611	2.47024	0.0135022	0.137388
Pdilt	4.15678	-5.53117	2.23912	-2.47024	0.0135023	NA
Pcmtd1	3192.98	-1.43116	0.579381	-2.47015	0.0135057	0.137388
Ankrd53	4.23897	5.52706	2.23812	2.46951	0.0135297	0.137517
Tmem204	575.86	0.887973	0.359579	2.46948	0.0135311	0.137517
Bsn	885.943	-0.968446	0.392263	-2.46887	0.0135541	0.137687
Leprel4	600.739	1.06704	0.43227	2.46846	0.0135695	0.13775
Naa25	1407.07	0.956077	0.387332	2.46837	0.013573	0.13775
Fam101a	24.7561	-2.37239	0.961246	-2.46803	0.0135857	0.137813
Tmem9	12754.6	0.880761	0.35692	2.46767	0.0135995	0.137846
Il20rb	413.293	1.2286	0.49789	2.46761	0.0136017	0.137846
Psme2b	5210.63	-0.806008	0.326744	-2.46679	0.0136331	0.138093
Ccdc90b	1997.89	-0.935027	0.379075	-2.4666	0.0136402	0.138093
Ccdc57	151.783	1.2528	0.507934	2.46647	0.0136452	0.138093
Chordc1	2078.32	-1.00472	0.407626	-2.4648	0.0137091	0.138549
Tbcel	8574.36	-0.976632	0.39625	-2.46469	0.0137132	0.138549
Pts	2759.37	-1.01735	0.412782	-2.46462	0.0137159	0.138549
Galnt12	1208.01	0.789882	0.320517	2.4644	0.0137244	0.13857
Cldn23	3365.26	1.12994	0.458615	2.46382	0.0137467	0.138677
Rab33b	1709.57	1.13134	0.459188	2.46379	0.0137478	0.138677
Vcpkmt	675.377	-0.971281	0.394259	-2.46356	0.0137565	0.1387
Gnb2l1	56921.6	0.992142	0.402792	2.46316	0.0137718	0.13879
Tmem178	207.547	-1.36586	0.554849	-2.46167	0.0138291	0.139238
Adcy7	249.353	-1.19339	0.484908	-2.46107	0.0138522	0.139405
Tmem238	4261.42	0.895075	0.363751	2.46068	0.0138674	0.139493
Rraga	2119.14	0.70738	0.287515	2.46033	0.0138811	0.139504
Lrrc45	1233.04	-0.965757	0.392533	-2.46032	0.0138814	0.139504
Anxa9	165.143	-1.54022	0.626318	-2.45916	0.0139261	0.139889
Adh7	6.00452	6.02633	2.45086	2.45886	0.0139378	0.139894
Hsd17b1	6.0209	-6.05795	2.46377	-2.45882	0.0139395	0.139894
Cep83	1471.59	0.925862	0.376654	2.45813	0.0139664	0.140033
Traj44	5.47652	-4.91939	2.00197	-2.45727	0.0139996	0.140213
Sod1	38662.5	0.8166	0.332381	2.45682	0.0140173	0.140213
Myo7a	11284.5	-0.784972	0.319516	-2.45675	0.0140198	0.140213
Gm10163	8987.79	1.05154	0.428025	2.45673	0.0140208	0.140213
Olfml2a	338.001	-1.41993	0.57804	-2.45645	0.0140317	0.140213
Gcnt1	192.231	0.995218	0.405148	2.45643	0.0140324	0.140213
Mtf2	2989.3	-1.05911	0.431175	-2.45634	0.0140362	0.140213
Rab34	597.786	0.805897	0.328281	2.4549	0.0140925	0.14071
Rac3	239.915	0.908472	0.370131	2.45446	0.0141095	0.140815
Btbd10	639.324	0.825754	0.336462	2.45423	0.0141188	0.140834
Plekhb1	837.492	-1.00245	0.408483	-2.45408	0.0141244	0.140834
Gm10240	9371.63	1.05974	0.432021	2.45299	0.0141675	0.141139
Slc25a42	2096.33	-1.25748	0.512634	-2.45297	0.014168	0.141139
Clstn2	53.1431	-1.55069	0.632569	-2.45142	0.0142296	0.141686
Pard6g	403.308	0.923182	0.376709	2.45065	0.0142598	0.141863
Rpl30	59477.6	0.996384	0.406582	2.45064	0.0142604	0.141863
Rps9	43767.2	0.825894	0.337044	2.4504	0.0142697	0.14189
Ppy	6.31647	6.10142	2.49224	2.44817	0.0143585	0.142707
Gorasp1	1588.95	-0.935933	0.382457	-2.44716	0.0143986	0.142956
[truncated: 19,730 more rows]
