# Supplementary material for: DEmiRNA-mRNA regulatory network reveals miR‐122-5p as a regulatory factor of arginine metabolism in necrotizing enterocolitis
Source: Front Genet. 2025 Jan 22;15:1480431. doi: 10.3389/fgene.2024.1480431 (PMC11794208; doi:10.3389/fgene.2024.1480431)
Supplement: Supplementary file 3 [file Table1.xlsx]

## Sheet: Sheet1
miRNA_id	baseMean	log2FoldChange	pvalue	padj	padj_bonferroni	up_down
mmu-miR-30a-3p	355.488	2.51475	0.00360705	0.997476	1	up
mmu-miR-27a-5p	161.82	1.51018	0.00413215	0.997476	1	up
mmu-miR-5099	1029.58	1.66573	0.00574956	0.997476	1	up
mmu-miR-150-5p	172.756	-1.97924	0.00783358	0.997476	1	down
mmu-miR-195a-5p	183.943	-1.50645	0.0158082	0.997476	1	down
mmu-miR-1843a-3p	5.30417	-2.835	0.0247751	0.997476	1	down
mmu-miR-301b-5p	23.9015	1.70321	0.0294881	0.997476	1	up
mmu-miR-493-3p	5.39873	2.32987	0.0340606	0.997476	1	up
mmu-miR-592-5p	29.4175	1.44266	0.0354547	0.997476	1	up
mmu-miR-122b-3p	105.773	1.63213	0.0367296	0.997476	1	up
mmu-miR-122-5p	108.728	1.62471	0.0373219	0.997476	1	up
mmu-miR-434-5p	5855.61	1.29731	0.0383768	0.997476	1	up
mmu-miR-326-3p	44.0182	-1.43642	0.039886	0.997476	1	down
mmu-miR-369-5p	42.6141	1.31774	0.0445282	0.997476	1	up
mmu-miR-497a-5p	76.312	-1.4387	0.049455	0.997476	1	down
mmu-miR-5615-5p	2.07147	3.35791	0.0560357	0.997476	1	up
mmu-miR-652-3p	541	-1.15184	0.0581602	0.997476	1	down
mmu-miR-379-5p	4207.39	1.0159	0.0617273	0.997476	1	up
mmu-miR-1298-5p	47.3473	1.08149	0.0630001	0.997476	1	up
mmu-miR-704	147.051	1.2958	0.0635468	0.997476	1	up
mmu-miR-31-5p	2726.05	-1.22638	0.0704134	0.997476	1	down
mmu-miR-409-5p	177.247	0.98377	0.0728442	0.997476	1	up
mmu-miR-488-3p	54.7038	1.1499	0.0736585	0.997476	1	up
mmu-miR-26b-5p	6229.05	-1.44655	0.0745524	0.997476	1	down
mmu-miR-324-5p	113.136	-1.39421	0.0751324	0.997476	1	down
mmu-miR-409-3p	293.674	1.3323	0.0813736	0.997476	1	up
mmu-miR-5615-3p	1.71376	3.06139	0.0974122	0.997476	1	up
mmu-miR-15b-5p	373.145	-1.10543	0.0998973	0.997476	1	down
mmu-miR-363-5p	11.4213	1.40652	0.100449	0.997476	1	up
mmu-miR-5128	2.2678	2.55269	0.100867	0.997476	1	up
mmu-miR-412-5p	26.2694	1.11074	0.105249	0.997476	1	up
mmu-miR-6539	25.0397	1.16527	0.105864	0.997476	1	up
mmu-miR-1306-3p	31.6443	1.17363	0.108856	0.997476	1	up
mmu-miR-666-5p	91.5377	0.888794	0.109046	0.997476	1	up
mmu-miR-26a-5p	23099.2	-1.14516	0.109882	0.997476	1	down
mmu-miR-323-3p	262.573	1.2722	0.11106	0.997476	1	up
mmu-miR-429-3p	5109.23	-0.789766	0.111693	0.997476	1	down
mmu-miR-29c-5p	81.3641	1.04131	0.112144	0.997476	1	up
mmu-miR-485-5p	39.1213	1.28715	0.113866	0.997476	1	up
mmu-miR-452-5p	27.8203	1.17828	0.11889	0.997476	1	up
mmu-miR-31-3p	219.836	-0.957544	0.126886	0.997476	1	down
mmu-miR-378a-3p	23767.2	-1.01345	0.130264	0.997476	1	down
mmu-miR-483-3p	8.35821	1.31769	0.132026	0.997476	1	up
mmu-miR-16-5p	1329.14	-0.967369	0.132647	0.997476	1	down
mmu-miR-1843b-3p	59.4027	1.05823	0.139192	0.997476	1	up
mmu-miR-1247-3p	52.9733	-1.52375	0.139525	0.997476	1	down
mmu-miR-133b-3p	9.42567	-1.35124	0.145756	0.997476	1	down
mmu-miR-543-3p	102.747	1.12876	0.147887	0.997476	1	up
mmu-miR-223-5p	30.1807	-0.894129	0.153093	0.997476	1	down
mmu-miR-212-3p	9.30791	-1.21782	0.161326	0.997476	1	down
mmu-miR-485-3p	95.1295	1.32433	0.161758	0.997476	1	up
mmu-miR-378a-5p	141.614	-0.834011	0.161795	0.997476	1	down
mmu-let-7j	5.91149	-1.33815	0.167283	0.997476	1	down
mmu-miR-322-5p	127.992	-0.912144	0.168826	0.997476	1	down
mmu-miR-18b-5p	9.60092	1.62274	0.168931	0.997476	1	up
mmu-miR-376b-3p	64.6198	1.03557	0.17138	0.997476	1	up
mmu-miR-128-3p	473.312	0.795306	0.176416	0.997476	1	up
mmu-miR-181a-2-3p	30.8129	1.27459	0.18898	0.997476	1	up
mmu-miR-770-3p	62.0291	1.28083	0.189439	0.997476	1	up
mmu-miR-378b	95.7326	-0.854346	0.190479	0.997476	1	down
mmu-miR-128-1-5p	5.05169	1.57893	0.191163	0.997476	1	up
mmu-miR-758-3p	23.6362	0.887943	0.191271	0.997476	1	up
mmu-miR-191-5p	3908.66	-0.905362	0.192449	0.997476	1	down
mmu-miR-380-5p	43.8926	0.879814	0.194409	0.997476	1	up
mmu-miR-92a-1-5p	15.7553	1.00647	0.195508	0.997476	1	up
mmu-miR-582-3p	164.274	-0.858714	0.195762	0.997476	1	down
mmu-miR-382-3p	281.821	0.742525	0.200735	0.997476	1	up
mmu-miR-154-3p	9.68412	1.27208	0.204264	0.997476	1	up
mmu-miR-674-3p	332.071	0.680814	0.210702	0.997476	1	up
mmu-miR-203-5p	175.947	-0.817164	0.212276	0.997476	1	down
mmu-miR-17-3p	21.8739	-0.863906	0.219015	0.997476	1	down
mmu-miR-5114	2.44291	1.90309	0.22056	0.997476	1	up
mmu-miR-341-5p	5.4014	1.243	0.222425	0.997476	1	up
mmu-miR-7043-3p	34.1267	0.852113	0.222936	0.997476	1	up
mmu-miR-7015-3p	17.4931	0.930455	0.223104	0.997476	1	up
mmu-miR-145a-5p	10915.6	-0.821416	0.226834	0.997476	1	down
mmu-miR-132-5p	107.994	0.799466	0.227091	0.997476	1	up
mmu-miR-129b-5p	7.68204	-3.65904	0.230688	0.997476	1	down
mmu-miR-34c-5p	272.656	-0.651327	0.233287	0.997476	1	down
mmu-miR-675-3p	3.12301	1.4368	0.237024	0.997476	1	up
mmu-miR-433-5p	4.83259	1.46444	0.245185	0.997476	1	up
mmu-miR-500-3p	32.8611	-0.899831	0.246051	0.997476	1	down
mmu-miR-378d	38.4245	-0.835736	0.251352	0.997476	1	down
mmu-let-7b-5p	3275.65	-0.948038	0.256577	0.997476	1	down
mmu-miR-185-3p	5.72623	-1.31026	0.260289	0.997476	1	down
mmu-miR-139-3p	6.383	1.17673	0.260991	0.997476	1	up
mmu-miR-350-3p	26.8809	-0.807032	0.265386	0.997476	1	down
mmu-miR-99a-5p	18632	0.585334	0.265565	0.997476	1	up
mmu-miR-450b-3p	9.24659	0.892949	0.267388	0.997476	1	up
mmu-miR-127-5p	457.807	0.585008	0.272476	0.997476	1	up
mmu-miR-130b-5p	376.806	0.946676	0.273244	0.997476	1	up
mmu-miR-744-3p	11.8859	-0.819969	0.277254	0.997476	1	down
mmu-miR-700-3p	67.5562	-0.986658	0.281615	0.997476	1	down
mmu-miR-431-5p	164.466	0.603524	0.288446	0.997476	1	up
mmu-miR-33-3p	4.755	-1.1596	0.292995	0.997476	1	down
mmu-miR-17-5p	704.353	-0.626282	0.293063	0.997476	1	down
mmu-miR-3085-3p	13.987	-0.83118	0.293574	0.997476	1	down
mmu-miR-139-5p	1923.22	0.673543	0.297597	0.997476	1	up
mmu-miR-363-3p	83.1422	0.801077	0.298428	0.997476	1	up
mmu-miR-483-5p	34.4577	1.00802	0.301129	0.997476	1	up
mmu-miR-383-5p	9.09126	0.925499	0.303152	0.997476	1	up
mmu-miR-202-5p	3.12039	-1.49605	0.309094	0.997476	1	down
mmu-miR-130a-5p	13.8023	-1.00361	0.312738	0.997476	1	down
mmu-miR-34b-3p	19.742	-0.75967	0.31274	0.997476	1	down
mmu-miR-98-5p	418.023	-0.572847	0.314319	0.997476	1	down
mmu-miR-425-5p	1392.77	-0.560515	0.314762	0.997476	1	down
mmu-miR-329-5p	175.414	0.687835	0.317342	0.997476	1	up
mmu-miR-496a-3p	37.8538	0.802719	0.317418	0.997476	1	up
mmu-miR-134-5p	238.289	0.603152	0.320782	0.997476	1	up
mmu-miR-6516-3p	2.04887	1.47941	0.322546	0.997476	1	up
mmu-miR-7219-3p	3.03355	-1.29836	0.322753	0.997476	1	down
mmu-miR-23b-3p	2557.42	-0.8135	0.32348	0.997476	1	down
mmu-miR-1936	9.96571	0.847919	0.32764	0.997476	1	up
mmu-miR-501-5p	11.9206	-0.801743	0.329001	0.997476	1	down
mmu-miR-361-3p	1216.08	0.528816	0.332513	0.997476	1	up
mmu-miR-541-5p	1596.52	0.603354	0.332603	0.997476	1	up
mmu-miR-214-5p	314.963	0.576108	0.336226	0.997476	1	up
mmu-miR-6979-3p	10.4041	0.914594	0.338487	0.997476	1	up
mmu-miR-3105-3p	1.86826	-1.48921	0.340993	0.997476	1	down
mmu-miR-490-5p	117.53	-0.633121	0.343384	0.997476	1	down
mmu-miR-26a-1-3p	3.75845	1.17242	0.344487	0.997476	1	up
mmu-miR-484	154.137	-0.587123	0.345022	0.997476	1	down
mmu-miR-29a-5p	1.90806	1.44881	0.348251	0.997476	1	up
mmu-miR-330-5p	126.336	0.53713	0.348871	0.997476	1	up
mmu-miR-669o-5p	5.7213	-0.884669	0.350319	0.997476	1	down
mmu-miR-667-3p	8.61041	0.972685	0.352266	0.997476	1	up
mmu-miR-381-3p	11871.7	0.605609	0.353492	0.997476	1	up
mmu-miR-221-5p	37.1806	-0.648244	0.357233	0.997476	1	down
mmu-miR-451a	922.023	0.606493	0.357308	0.997476	1	up
mmu-miR-410-3p	152.593	0.749784	0.35777	0.997476	1	up
mmu-miR-652-5p	2.67294	-1.14188	0.358814	0.997476	1	down
mmu-miR-151-5p	279.494	-0.67653	0.359092	0.997476	1	down
mmu-miR-378c	356.136	-0.555375	0.35959	0.997476	1	down
mmu-miR-96-3p	1.84938	1.35891	0.361464	0.997476	1	up
mmu-miR-224-5p	229.327	0.687839	0.364215	0.997476	1	up
mmu-miR-3544-3p	166.903	0.606862	0.364283	0.997476	1	up
mmu-miR-337-5p	212.826	0.605115	0.364395	0.997476	1	up
mmu-miR-30c-2-3p	340.791	-0.824079	0.364922	0.997476	1	down
mmu-miR-133a-3p	234.865	-0.614741	0.365006	0.997476	1	down
mmu-miR-138-2-3p	2.17973	-1.21978	0.365424	0.997476	1	down
mmu-miR-23a-3p	1200.63	-0.637797	0.368128	0.997476	1	down
mmu-miR-700-5p	52.6032	0.642193	0.372805	0.997476	1	up
mmu-miR-7226-3p	14.1374	0.626567	0.373448	0.997476	1	up
mmu-miR-582-5p	45.6187	-0.640084	0.374878	0.997476	1	down
mmu-miR-300-3p	490.143	0.551003	0.378748	0.997476	1	up
mmu-miR-872-3p	17.4488	-0.662527	0.378966	0.997476	1	down
mmu-miR-143-3p	505160	-0.515116	0.380677	0.997476	1	down
mmu-miR-130a-3p	391.077	-0.579493	0.382112	0.997476	1	down
mmu-miR-674-5p	32.7523	-0.560103	0.382366	0.997476	1	down
mmu-miR-574-3p	143.59	-0.660711	0.384132	0.997476	1	down
mmu-miR-93-3p	4.6107	-0.884096	0.386971	0.997476	1	down
mmu-miR-324-3p	4.19278	-0.881525	0.38795	0.997476	1	down
mmu-miR-505-3p	5.52348	-0.814211	0.393158	0.997476	1	down
mmu-miR-346-5p	2.74446	-1.21329	0.393749	0.997476	1	down
mmu-miR-30b-5p	1333.34	-0.645913	0.398104	0.997476	1	down
mmu-miR-486a-3p	341.623	0.642167	0.398799	0.997476	1	up
mmu-miR-1964-3p	24.2605	0.703402	0.39967	0.997476	1	up
mmu-miR-486b-5p	373.112	0.640665	0.400052	0.997476	1	up
mmu-miR-6964-3p	2.04876	1.60721	0.401063	0.997476	1	up
mmu-miR-671-5p	5.64967	-0.797963	0.401153	0.997476	1	down
mmu-miR-133a-5p	3.65316	0.958093	0.403056	0.997476	1	up
mmu-miR-15a-5p	68.3991	-0.661577	0.404548	0.997476	1	down
mmu-miR-376a-3p	5.18646	1.06003	0.406308	0.997476	1	up
mmu-miR-8120	2.17808	1.11858	0.40749	0.997476	1	up
mmu-miR-411-5p	1009.06	0.623939	0.411908	0.997476	1	up
mmu-miR-362-5p	346.016	-0.487051	0.417321	0.997476	1	down
mmu-miR-12191-3p	2.48189	-1.02556	0.418094	0.997476	1	down
mmu-miR-374b-5p	465.235	-0.700265	0.421829	0.997476	1	down
mmu-miR-22-3p	602.6	-0.785574	0.422558	0.997476	1	down
mmu-miR-21a-5p	98585.6	0.643457	0.424141	0.997476	1	up
mmu-miR-3544-5p	6.9102	-0.771378	0.431843	0.997476	1	down
mmu-miR-1968-5p	32.1508	-0.629592	0.434285	0.997476	1	down
mmu-miR-27b-5p	33.8141	0.608406	0.436544	0.997476	1	up
mmu-miR-677-5p	27.737	0.622516	0.437272	0.997476	1	up
mmu-miR-7091-3p	27.4039	0.495125	0.437498	0.997476	1	up
mmu-miR-361-5p	342.978	-0.431623	0.437718	0.997476	1	down
mmu-miR-486b-3p	76.6027	0.598345	0.441601	0.997476	1	up
mmu-miR-1197-3p	6.94045	0.780389	0.444855	0.997476	1	up
mmu-let-7e-5p	3101.38	-0.70034	0.447412	0.997476	1	down
mmu-miR-3569-5p	1.67344	1.15978	0.447769	0.997476	1	up
mmu-miR-337-3p	7.2082	-0.737629	0.449702	0.997476	1	down
mmu-miR-486a-5p	82.7532	0.584887	0.450195	0.997476	1	up
mmu-miR-433-3p	105.417	0.588756	0.455077	0.997476	1	up
mmu-miR-146b-5p	126.284	-0.486463	0.45725	0.997476	1	down
mmu-miR-125b-1-3p	101.882	0.480882	0.458215	0.997476	1	up
mmu-miR-101b-5p	3.46729	0.940084	0.462861	0.997476	1	up
mmu-miR-466q	1.728	-1.17027	0.465117	0.997476	1	down
mmu-miR-29b-1-5p	3.26879	0.972497	0.466989	0.997476	1	up
mmu-miR-412-3p	6.97241	0.736455	0.468856	0.997476	1	up
mmu-miR-1947-5p	25.5897	0.515514	0.46997	0.997476	1	up
mmu-let-7c-5p	5392.87	-0.535178	0.471649	0.997476	1	down
mmu-miR-339-5p	106.135	-0.395571	0.474223	0.997476	1	down
mmu-miR-375-3p	6319.38	0.523226	0.475035	0.997476	1	up
mmu-let-7i-5p	49026.6	-0.402573	0.476079	0.997476	1	down
mmu-miR-344c-3p	1.79962	1.1432	0.47637	0.997476	1	up
mmu-miR-376c-3p	21.3597	0.562178	0.476412	0.997476	1	up
mmu-miR-106b-5p	281.786	-0.596605	0.479688	0.997476	1	down
mmu-miR-1839-3p	26.4009	-0.657678	0.479916	0.997476	1	down
mmu-miR-873a-5p	1.99582	0.9657	0.482162	0.997476	1	up
mmu-miR-93-5p	2950.37	-0.41403	0.482768	0.997476	1	down
mmu-miR-3069-3p	2.06017	0.982549	0.486472	0.997476	1	up
mmu-miR-6994-3p	1.73112	1.08656	0.48693	0.997476	1	up
mmu-miR-370-5p	11.569	0.577138	0.487332	0.997476	1	up
mmu-let-7e-3p	10.8397	-0.549788	0.491596	0.997476	1	down
mmu-miR-3057-5p	5.26469	-0.781122	0.494913	0.997476	1	down
mmu-miR-708-3p	415.605	0.447632	0.495622	0.997476	1	up
mmu-miR-881-3p	2.59589	-0.944941	0.496227	0.997476	1	down
mmu-miR-193b-5p	2.78968	0.822168	0.497406	0.997476	1	up
mmu-miR-103-3p	6427.43	-0.34086	0.497875	0.997476	1	down
mmu-miR-20b-5p	87.9502	0.527137	0.498696	0.997476	1	up
mmu-miR-7b-5p	881.08	0.329974	0.500065	0.997476	1	up
mmu-miR-210-3p	705.723	0.349087	0.500099	0.997476	1	up
mmu-miR-6975-3p	1.97144	0.948385	0.501118	0.997476	1	up
mmu-miR-203-3p	7002.19	-0.520928	0.504975	0.997476	1	up
mmu-let-7d-5p	2989.92	-0.554749	0.505378	0.997476	1	down
mmu-miR-423-3p	1030.61	-0.378987	0.506706	0.997476	1	down
mmu-miR-5121	2.79285	-0.848481	0.508597	0.997476	1	down
mmu-miR-7059-5p	4.49796	0.723939	0.508997	0.997476	1	up
mmu-miR-196b-5p	5.3222	0.71221	0.509301	0.997476	1	up
mmu-miR-222-3p	132.052	-0.468391	0.510109	0.997476	1	down
mmu-miR-365-3p	48.798	-0.462977	0.513557	0.997476	1	down
mmu-miR-181a-1-3p	109.994	0.400204	0.516255	0.997476	1	up
mmu-miR-1943-3p	2.25802	-0.870067	0.518495	0.997476	1	down
mmu-miR-200c-5p	15.6432	0.466782	0.519685	0.997476	1	up
mmu-miR-181b-5p	293.687	-0.455999	0.519827	0.997476	1	down
mmu-miR-298-5p	166.224	0.382437	0.520488	0.997476	1	up
mmu-miR-212-5p	15.603	0.496831	0.521586	0.997476	1	up
mmu-miR-28a-5p	128.895	-0.334932	0.522132	0.997476	1	down
mmu-miR-503-5p	42.1007	-0.474125	0.522154	0.997476	1	down
mmu-miR-1839-5p	582.239	-0.348489	0.524385	0.997476	1	down
mmu-miR-802-5p	21.8297	0.803671	0.524811	0.997476	1	up
mmu-miR-3072-3p	13.3119	0.530256	0.525501	0.997476	1	up
mmu-miR-146a-5p	1836.33	-0.476753	0.529282	0.997476	1	down
mmu-miR-205-5p	172.374	0.412179	0.529852	0.997476	1	up
mmu-miR-330-3p	17.3048	-0.51136	0.530804	0.997476	1	down
mmu-miR-196a-1-3p	3.56646	0.683935	0.532012	0.997476	1	up
mmu-miR-200a-3p	11454.3	-0.488731	0.535741	0.997476	1	down
mmu-miR-100-5p	4627.1	-0.422887	0.536351	0.997476	1	down
mmu-miR-151-3p	5409.25	0.380804	0.539109	0.997476	1	up
mmu-miR-206-3p	19.0983	0.522624	0.539563	0.997476	1	up
mmu-miR-34c-3p	8.68483	-0.512224	0.549216	0.997476	1	down
mmu-miR-679-5p	40.3058	0.382644	0.552171	0.997476	1	up
mmu-miR-673-3p	13.2868	0.550586	0.553908	0.997476	1	up
mmu-miR-26a-2-3p	39.0769	0.617588	0.556474	0.997476	1	up
mmu-miR-155-5p	31.0157	0.454514	0.561518	0.997476	1	up
mmu-miR-23b-5p	7.71332	0.563517	0.56185	0.997476	1	up
mmu-miR-184-3p	60.4062	0.489618	0.563075	0.997476	1	up
mmu-miR-218-5p	2133.99	0.521849	0.563729	0.997476	1	up
mmu-let-7d-3p	1377.28	-0.527177	0.56431	0.997476	1	down
mmu-miR-325-3p	3.04837	-0.674619	0.564429	0.997476	1	down
mmu-miR-7075-3p	3.60377	0.878453	0.565232	0.997476	1	up
mmu-miR-345-5p	42.4407	-0.363521	0.565324	0.997476	1	down
mmu-miR-195a-3p	51.5777	-0.392574	0.566726	0.997476	1	down
mmu-miR-199a-5p	1560.58	0.306982	0.567346	0.997476	1	up
mmu-miR-214-3p	488.483	-0.406319	0.570941	0.997476	1	down
mmu-miR-7073-5p	4.97143	0.563398	0.576916	0.997476	1	up
mmu-miR-125a-3p	12.3011	-0.473987	0.577252	0.997476	1	down
mmu-miR-106a-5p	41.6921	0.413468	0.577277	0.997476	1	up
mmu-let-7g-5p	22205.6	-0.307379	0.577672	0.997476	1	down
mmu-miR-148a-3p	286389	0.524505	0.581968	0.997476	1	up
mmu-miR-760-3p	11.1579	-0.452747	0.582211	0.997476	1	down
mmu-miR-3064-5p	4.14273	0.561739	0.58223	0.997476	1	up
mmu-miR-301b-3p	11.237	0.606144	0.582747	0.997476	1	up
mmu-miR-1933-3p	8.59714	0.486859	0.591948	0.997476	1	up
mmu-miR-3066-5p	8.4237	0.44944	0.592528	0.997476	1	up
mmu-miR-10b-5p	17083.7	0.374203	0.592569	0.997476	1	up
mmu-miR-542-3p	383.115	0.626971	0.592792	0.997476	1	up
mmu-miR-3081-3p	199.124	0.339483	0.593262	0.997476	1	up
mmu-miR-329-3p	128.344	0.391876	0.595765	0.997476	1	up
mmu-miR-125b-2-3p	40.6769	-0.372159	0.596299	0.997476	1	down
mmu-miR-3084-3p	1.80478	0.752731	0.599822	0.997476	1	up
mmu-miR-543-5p	1.80478	0.752731	0.599822	0.997476	1	up
mmu-miR-1193-3p	20.0167	0.438062	0.600336	0.997476	1	up
mmu-miR-29b-2-5p	2.15785	-0.71329	0.600598	0.997476	1	down
mmu-miR-744-5p	691.079	0.297022	0.600895	0.997476	1	up
mmu-miR-335-3p	335.494	-0.346697	0.602108	0.997476	1	up
mmu-miR-20a-3p	2.1537	-0.747894	0.602829	0.997476	1	down
mmu-miR-194-1-3p	24.1651	0.443487	0.602997	0.997476	1	up
mmu-miR-1298-3p	1.8822	0.714289	0.612295	0.997476	1	up
mmu-miR-7048-3p	3.01354	0.587422	0.613035	0.997476	1	up
mmu-miR-500-5p	3.24244	-0.592122	0.619118	0.997476	1	down
mmu-miR-96-5p	1775.31	0.451897	0.620465	0.997476	1	up
mmu-miR-676-5p	18.1588	0.366147	0.620938	0.997476	1	up
mmu-miR-183-5p	6391.3	0.397336	0.623275	0.997476	1	up
mmu-let-7a-5p	6912.2	-0.372502	0.62329	0.997476	1	down
mmu-miR-671-3p	17.7241	0.388946	0.623964	0.997476	1	up
mmu-miR-495-3p	124.847	0.271572	0.625076	0.997476	1	up
mmu-miR-299b-5p	66.0019	0.597333	0.625386	0.997476	1	up
mmu-miR-140-3p	3986.93	-0.304772	0.626842	0.997476	1	down
mmu-miR-29b-3p	20.4583	0.613353	0.627404	0.997476	1	up
mmu-miR-1843b-5p	133.141	0.26995	0.629204	0.997476	1	up
mmu-miR-3535	323.9	-0.416951	0.630157	0.997476	1	down
mmu-miR-299b-3p	26.9037	0.53638	0.633019	0.997476	1	up
mmu-miR-664-3p	11.7803	-0.407839	0.634545	0.997476	1	down
mmu-let-7c-2-3p	9.65442	-0.590998	0.636865	0.997476	1	down
mmu-miR-344-3p	18.4656	0.344901	0.637273	0.997476	1	up
mmu-miR-194-5p	104405	-0.312706	0.638429	0.997476	1	down
mmu-miR-376b-5p	60.1345	0.36801	0.639035	0.997476	1	up
mmu-miR-511-5p	1.83808	0.675216	0.640392	0.997476	1	up
mmu-miR-182-3p	3.9576	0.662045	0.640795	0.997476	1	up
mmu-miR-345-3p	16.7435	0.409428	0.645599	0.997476	1	up
mmu-miR-328-3p	412.413	-0.312838	0.647034	0.997476	1	down
mmu-miR-320-3p	429.66	-0.3134	0.647266	0.997476	1	down
mmu-miR-532-3p	50.7228	-0.465788	0.647416	0.997476	1	down
mmu-miR-12184-3p	3.36875	0.51268	0.64862	0.997476	1	up
mmu-miR-1927	5.04458	-0.457388	0.64948	0.997476	1	down
mmu-miR-384-5p	7.24163	-0.386644	0.65056	0.997476	1	down
mmu-miR-3074-2-3p	440.728	0.430243	0.650895	0.997476	1	up
mmu-miR-190b-5p	2.88207	0.538359	0.653789	0.997476	1	up
mmu-miR-24-2-5p	473.442	0.427608	0.654248	0.997476	1	up
mmu-miR-676-3p	64.553	-0.344234	0.654361	0.997476	1	down
mmu-miR-148a-5p	336.433	-0.268298	0.655508	0.997476	1	down
mmu-miR-152-5p	234.07	-0.244858	0.657146	0.997476	1	down
mmu-miR-149-5p	213.377	0.355214	0.657358	0.997476	1	up
mmu-miR-1981-3p	63.7191	0.290887	0.657761	0.997476	1	up
mmu-miR-148b-5p	55.805	-0.286069	0.663511	0.997476	1	down
mmu-miR-370-3p	375.426	0.242734	0.668339	0.997476	1	up
mmu-miR-129-5p	462.827	0.264129	0.668655	0.997476	1	up
mmu-miR-3082-3p	10.1999	0.373899	0.669164	0.997476	1	up
mmu-miR-3071-5p	209.49	0.438568	0.673084	0.997476	1	up
mmu-miR-335-5p	311.68	0.508331	0.67406	0.997476	1	up
mmu-miR-30c-5p	2448.57	-0.22363	0.674506	0.997476	1	down
mmu-miR-203b-5p	4401.84	0.643957	0.675083	0.997476	1	up
mmu-miR-187-3p	90.2693	0.235653	0.676037	0.997476	1	up
mmu-miR-377-3p	8.84442	0.505959	0.676872	0.997476	1	up
mmu-miR-181c-5p	62.8272	-0.283627	0.677195	0.997476	1	down
mmu-miR-21a-3p	4.35277	0.591608	0.67749	0.997476	1	up
mmu-miR-351-3p	7.88055	-0.425957	0.67788	0.997476	1	down
mmu-miR-127-3p	9873.7	0.302333	0.678533	0.997476	1	up
mmu-miR-3103-3p	2.81357	0.498273	0.678731	0.997476	1	up
mmu-miR-1b-5p	2292.45	0.37518	0.678977	0.997476	1	up
mmu-miR-200b-3p	37601	0.213973	0.678979	0.997476	1	up
mmu-miR-1a-3p	2371.49	0.373557	0.67977	0.997476	1	up
mmu-miR-191-3p	2.02864	-0.549712	0.68226	0.997476	1	down
mmu-miR-187-5p	2.02864		0.68226	0.997476	1	up
mmu-miR-3474	5.21188	0.494258	0.683967	0.997476	1	up
mmu-miR-129b-3p	188.388	-1.50471	0.686351	0.997476	1	down
mmu-miR-20a-5p	1074.25	-0.367529	0.686866	0.997476	1	down
mmu-miR-132-3p	141.41	-0.265849	0.689465	0.997476	1	down
mmu-miR-504-5p	63.1649	0.348589	0.690019	0.997476	1	up
mmu-miR-8112	3.09136	-0.474219	0.692927	0.997476	1	down
mmu-miR-340-3p	62.0326	0.255335	0.693369	0.997476	1	up
mmu-miR-147-3p	2.76078	0.538466	0.694794	0.997476	1	up
mmu-miR-129-1-3p	7.8923	0.431912	0.694875	0.997476	1	up
mmu-miR-3073b-5p	15.9839	-0.302523	0.694907	0.997476	1	down
mmu-miR-455-5p	4514.04	0.383982	0.696138	0.997476	1	up
mmu-miR-350-5p	4.84938	-0.399959	0.696649	0.997476	1	up
mmu-miR-770-5p	1.70197	-0.573408	0.696708	0.997476	1	down
mmu-miR-542-5p	13.1359	0.307332	0.697286	0.997476	1	up
mmu-miR-877-5p	14.1762	-0.592753	0.699456	0.997476	1	down
mmu-miR-30a-5p	18006.9	-0.232536	0.702533	0.997476	1	down
mmu-miR-148b-3p	1450.28	-0.293622	0.702842	0.997476	1	down
mmu-miR-181d-5p	756.344	-0.187037	0.703193	0.997476	1	down
mmu-miR-411-3p	71.0752	0.213868	0.703674	0.997476	1	up
mmu-miR-18a-5p	62.5453	-0.346709	0.704237	0.997476	1	down
mmu-miR-1943-5p	13.3618	-0.328985	0.704317	0.997476	1	down
mmu-miR-487b-3p	61.9392	-0.310063	0.705393	0.997476	1	down
mmu-miR-193a-5p	5.06805	0.378551	0.705859	0.997476	1	up
mmu-miR-450a-5p	150.609	0.331045	0.707577	0.997476	1	up
mmu-miR-3962	2.75928	-0.447813	0.70872	0.997476	1	down
mmu-miR-32-3p	12.0344	0.323526	0.709395	0.997476	1	up
mmu-miR-380-3p	59.5753	0.293161	0.711587	0.997476	1	up
mmu-miR-668-3p	20.9867	0.313474	0.71268	0.997476	1	up
mmu-miR-376a-5p	13.0743	0.367405	0.712725	0.997476	1	up
mmu-let-7a-1-3p	112.274	-0.292605	0.713797	0.997476	1	down
mmu-miR-92a-3p	3293.79	-0.288682	0.714765	0.997476	1	down
mmu-miR-3073a-3p	14.7533	-0.284621	0.716693	0.997476	1	down
mmu-miR-467e-5p	14.5308	-0.363115	0.719184	0.997476	1	down
mmu-miR-27a-3p	361.779	-0.271343	0.719538	0.997476	1	down
mmu-miR-450b-5p	35.5424	-0.413508	0.720606	0.997476	1	down
mmu-miR-137-5p	1.67344	0.526341	0.720953	0.997476	1	up
mmu-miR-223-3p	23.9534	-0.230934	0.723657	0.997476	1	down
mmu-miR-135b-5p	4.37867	-0.369501	0.724125	0.997476	1	down
mmu-miR-551b-3p	1.73527	0.508075	0.7256	0.997476	1	up
mmu-miR-6960-5p	1.68175	-0.555105	0.725703	0.997476	1	down
mmu-miR-6418-3p	2.28919	-0.454783	0.727328	0.997476	1	down
mmu-miR-219a-1-3p	6.73672	0.310867	0.727619	0.997476	1	up
mmu-miR-466n-5p	2.46793	-0.440494	0.730156	0.997476	1	down
mmu-miR-210-5p	6.32133	0.339171	0.731493	0.997476	1	up
mmu-miR-135a-1-3p	5.19249	0.342237	0.737016	0.997476	1	up
mmu-miR-181a-5p	1196.24	-0.193474	0.738256	0.997476	1	down
mmu-miR-494-3p	68.939	0.20528	0.739175	0.997476	1	up
mmu-miR-365-1-5p	7.32072	0.347319	0.739608	0.997476	1	up
mmu-miR-665-3p	3.65481	0.382385	0.740068	0.997476	1	up
mmu-miR-19b-1-5p	1.71553	0.487709	0.740374	0.997476	1	up
mmu-miR-30e-3p	1130.07	0.175809	0.74141	0.997476	1	up
mmu-miR-3095-5p	1.71089	0.485241	0.741681	0.997476	1	up
mmu-miR-421-3p	63.9498	-0.201755	0.742805	0.997476	1	down
mmu-miR-7688-5p	12.5232	-0.316414	0.744215	0.997476	1	down
mmu-miR-7a-2-3p	1.99119	0.449802	0.744471	0.997476	1	up
mmu-miR-30f	1022.04	0.173368	0.744507	0.997476	1	up
mmu-miR-675-5p	2.33795	0.414088	0.744734	0.997476	1	up
mmu-miR-3073a-5p	6.57962	-0.280626	0.745007	0.997476	1	down
mmu-miR-3059-5p	3.62163	0.349567	0.746382	0.997476	1	up
mmu-miR-28a-3p	460.359	-0.278118	0.747708	0.997476	1	down
mmu-miR-497b	9.39211	-0.273985	0.747957	0.997476	1	down
mmu-miR-598-3p	82.5271	-0.17455	0.748265	0.997476	1	down
mmu-miR-3073b-3p	6.87763	-0.269752	0.75198	0.997476	1	down
mmu-miR-196a-5p	2.35354	0.400334	0.753073	0.997476	1	up
mmu-miR-1249-3p	22.5357	0.288323	0.755626	0.997476	1	up
mmu-miR-344f-3p	2.03328	0.418087	0.755646	0.997476	1	up
mmu-miR-615-3p	208.171	0.223784	0.757145	0.997476	1	up
mmu-miR-103-2-5p	2.61158	-0.385988	0.7595	0.997476	1	down
mmu-miR-3068-5p	52.7531	-0.269637	0.76098	0.997476	1	down
mmu-miR-503-3p	144.192	0.190222	0.76134	0.997476	1	up
mmu-miR-7a-1-3p	20.4443	0.213507	0.761693	0.997476	1	up
mmu-miR-365-2-5p	9.60425	0.267147	0.769907	0.997476	1	up
mmu-miR-98-3p	14.6074	-0.343682	0.776425	0.997476	1	down
mmu-miR-449a-5p	3.42166	-0.307449	0.779248	0.997476	1	down
mmu-miR-467c-5p	6.27418	0.246948	0.780993	0.997476	1	up
mmu-miR-511-3p	3.393	0.309794	0.782904	0.997476	1	up
mmu-miR-183-3p	3.65932	0.321022	0.783192	0.997476	1	up
mmu-miR-10a-5p	34938.4	-0.187383	0.783201	0.997476	1	down
mmu-miR-138-5p	10.1216	-0.208005	0.786224	0.997476	1	down
mmu-miR-299a-3p	85.1627	0.197551	0.786715	0.997476	1	up
mmu-let-7i-3p	7.32236	-0.382075	0.788573	0.997476	1	down
mmu-miR-8097	2.20498	-0.38754	0.789517	0.997476	1	down
mmu-miR-219c-5p	6.22793	0.246096	0.790719	0.997476	1	up
mmu-miR-342-3p	528.694	-0.241061	0.791779	0.997476	1	down
mmu-miR-379-3p	85.912	-0.169798	0.793616	0.997476	1	down
mmu-miR-18a-3p	10.2077	-0.222321	0.801846	0.997476	1	down
mmu-miR-137-3p	16.3526	0.208044	0.803409	0.997476	1	up
mmu-miR-129-2-3p	24.6019	0.254121	0.811551	0.997476	1	up
mmu-miR-466d-5p	1.95914	-0.333936	0.812202	0.997476	1	down
mmu-miR-181c-3p	59.9729	-0.138774	0.814702	0.997476	1	down
mmu-miR-30d-5p	33430.7	-0.130192	0.817293	0.997476	1	down
mmu-miR-362-3p	64.6231	0.314606	0.818893	0.997476	1	up
mmu-miR-30b-3p	100.148	0.128184	0.819024	0.997476	1	up
mmu-miR-300-5p	3.71338	0.240287	0.821307	0.997476	1	up
mmu-miR-669d-5p	1.88636	-0.30895	0.822826	0.997476	1	down
mmu-miR-182-5p	14781.7	0.159053	0.82427	0.997476	1	up
mmu-miR-1983	44.8348	-0.146422	0.824415	0.997476	1	down
mmu-miR-125a-5p	752.491	-0.232679	0.825417	0.997476	1	down
mmu-miR-382-5p	233.274	0.149239	0.82644	0.997476	1	up
mmu-miR-25-3p	7615.54	0.164354	0.830402	0.997476	1	up
mmu-miR-186-5p	416.371	-0.165391	0.831342	0.997476	1	up
mmu-miR-140-5p	149.111	-0.232966	0.833358	0.997476	1	down
mmu-miR-3473h-5p	3.55651	0.235024	0.833511	0.997476	1	up
mmu-miR-6945-3p	5.92265	-0.192066	0.835654	0.997476	1	down
mmu-miR-15a-3p	3.86649	-0.254708	0.835898	0.997476	1	down
mmu-miR-1191a	6.56191	0.179388	0.835925	0.997476	1	up
mmu-miR-7021-5p	2.18436	-0.269557	0.836388	0.997476	1	down
mmu-miR-339-3p	35.8072	0.140802	0.836645	0.997476	1	up
mmu-miR-1981-5p	2243.86	-0.126933	0.837843	0.997476	1	down
mmu-let-7c-1-3p	1.80893	-0.286317	0.838344	0.997476	1	down
mmu-miR-208b-3p	2.08281	-0.355724	0.84052	0.997476	1	down
mmu-miR-203b-3p	151.719	-0.257713	0.841292	0.997476	1	down
mmu-miR-7068-3p	6.93069	-0.24608	0.841799	0.997476	1	down
mmu-miR-3099-3p	6.11933	-0.195829	0.843207	0.997476	1	down
mmu-miR-490-3p	217.917	-0.0997515	0.843405	0.997476	1	down
mmu-miR-338-5p	11.9028	0.148612	0.844075	0.997476	1	up
mmu-miR-539-5p	14.0031	0.14498	0.844928	0.997476	1	up
mmu-miR-369-3p	56.7456	0.169293	0.846156	0.997476	1	up
mmu-miR-1306-5p	2.55915	0.259877	0.847117	0.997476	1	up
mmu-miR-3102-3p	10.1977	-0.183973	0.848434	0.997476	1	down
mmu-miR-467d-5p	3.58167	-0.199163	0.851745	0.997476	1	down
mmu-miR-106b-3p	1378.62	0.144001	0.85512	0.997476	1	up
mmu-miR-322-3p	839.811	0.122288	0.856295	0.997476	1	up
mmu-miR-192-5p	114409	0.125445	0.856775	0.997476	1	up
mmu-miR-1945	3.56959	0.202387	0.857539	0.997476	1	up
mmu-miR-6911-3p	1.8489	0.246301	0.858401	0.997476	1	up
mmu-miR-669l-5p	3.21088	-0.198527	0.858434	0.997476	1	down
mmu-miR-374c-3p	348.679	-0.260383	0.858546	0.997476	1	down
mmu-miR-3095-3p	21.3956	-0.186752	0.860586	0.997476	1	up
mmu-miR-1843a-5p	366.773	0.105256	0.861084	0.997476	1	up
mmu-miR-5620-5p	1.88422	0.249936	0.861274	0.997476	1	up
mmu-miR-194-2-3p	512.391	0.198379	0.863118	0.997476	1	up
mmu-miR-708-5p	59.2666	-0.101158	0.86329	0.997476	1	down
mmu-miR-667-5p	6.63723	-0.179711	0.864262	0.997476	1	down
mmu-let-7b-3p	2.40495	-0.221881	0.864613	0.997476	1	down
mmu-miR-188-5p	11.8501	-0.177745	0.865175	0.997476	1	down
mmu-miR-1224-5p	2.48024	-0.211171	0.865633	0.997476	1	down
mmu-miR-143-5p	1181.45	-0.111686	0.865752	0.997476	1	down
mmu-miR-7a-5p	6997.33	0.113432	0.869141	0.997476	1	up
mmu-miR-455-3p	210.405	-0.231153	0.869928	0.997476	1	down
mmu-miR-34a-5p	98.9802	0.0916833	0.870817	0.997476	1	up
mmu-miR-193a-3p	2.26845	0.213709	0.871653	0.997476	1	up
mmu-miR-872-5p	183.044	-0.149709	0.87236	0.997476	1	down
mmu-miR-7083-5p	8.28663	-0.130724	0.873193	0.997476	1	down
mmu-let-7f-5p	22351.1	-0.107685	0.874322	0.997476	1	down
mmu-miR-874-3p	9.46771	0.12895	0.874374	0.997476	1	up
mmu-miR-341-3p	187.508	0.120808	0.875473	0.997476	1	up
mmu-miR-540-3p	16.4907	-0.122136	0.875624	0.997476	1	down
mmu-miR-8114	3.0872	-0.18688	0.875757	0.997476	1	down
mmu-miR-1291	2.53995	0.19409	0.876891	0.997476	1	up
mmu-miR-5129-3p	5.62928	0.141162	0.877715	0.997476	1	up
mmu-miR-126a-5p	349.117	-0.359368	0.877869	0.997476	1	down
mmu-miR-199b-5p	531.569	-0.111549	0.878182	0.997476	1	down
mmu-miR-27b-3p	12649.7	-0.0823187	0.878552	0.997476	1	down
mmu-miR-152-3p	1863.56	-0.0906466	0.879674	0.997476	1	down
mmu-miR-5113	1.80478	0.206728	0.882946	0.997476	1	up
mmu-miR-505-5p	2.10694	0.200929	0.882984	0.997476	1	up
mmu-miR-215-3p	7446.03	-0.211915	0.883177	0.997476	1	down
mmu-miR-7091-5p	2.56182	0.178905	0.883249	0.997476	1	up
mmu-miR-802-3p	2.36561	0.204954	0.883336	0.997476	1	up
mmu-miR-431-3p	28.0192	-0.102715	0.883417	0.997476	1	down
mmu-miR-501-3p	369.928	-0.114632	0.884356	0.997476	1	down
mmu-miR-22-5p	82.8269	-0.0807356	0.884678	0.997476	1	down
mmu-miR-669b-5p	1.90194	0.195855	0.887192	0.997476	1	up
mmu-miR-466c-5p	2.63924	0.156998	0.898896	0.997476	1	up
mmu-miR-99b-5p	5250.4	0.0970731	0.898958	0.997476	1	up
mmu-miR-1933-5p	2.10279	0.169105	0.899572	0.997476	1	up
mmu-miR-3065-5p	5.23085	-0.136875	0.900006	0.997476	1	down
mmu-miR-124-3p	2.55766	0.152491	0.900351	0.997476	1	up
mmu-miR-3080-5p	1.84224	0.171643	0.902687	0.997476	1	up
mmu-miR-219a-2-3p	1.84224	0.171643	0.902687	0.997476	1	up
mmu-miR-219b-5p	1.84224	0.171643	0.902687	0.997476	1	up
mmu-miR-296-5p	31.8874	0.0818086	0.902732	0.997476	1	up
mmu-miR-331-5p	16.7814	0.09413	0.903391	0.997476	1	up
mmu-miR-153-3p	12.2897	0.33555	0.90569	0.997476	1	up
mmu-miR-16-1-3p	198.663	-0.113302	0.906286	0.997476	1	down
mmu-miR-141-5p	223.163	-0.0666279	0.907312	0.997476	1	down
mmu-miR-126a-3p	38416.6	-0.0729446	0.912201	0.997476	1	down
mmu-miR-200b-5p	362.342	-0.086616	0.914137	0.997476	1	down
mmu-miR-10a-3p	3.27058	0.119076	0.914344	0.997476	1	up
mmu-miR-6952-3p	1.93892	0.184118	0.914895	0.997476	1	up
mmu-miR-325-5p	3.97368	-0.113618	0.91642	0.997476	1	down
mmu-miR-25-5p	8.23256	-0.0941231	0.916916	0.997476	1	up
mmu-miR-185-5p	1593.34	-0.0593147	0.918071	0.997476	1	down
mmu-miR-16-2-3p	6.67253	-0.135231	0.920964	0.997476	1	down
mmu-miR-3065-3p	10.9335	0.0746876	0.922696	0.997476	1	up
mmu-miR-672-5p	28.9865	0.069142	0.922837	0.997476	1	up
mmu-miR-154-5p	25.8642	0.064969	0.924881	0.997476	1	up
mmu-miR-136-3p	184.53	0.342561	0.926748	0.997476	1	up
mmu-miR-299a-5p	38.7183	-0.056539	0.932413	0.997476	1	down
mmu-miR-493-5p	18.2811	-0.0613789	0.932864	0.997476	1	down
mmu-miR-135a-5p	12.0916	0.0737272	0.932966	0.997476	1	up
mmu-miR-221-3p	371.063	-0.0565344	0.934784	0.997476	1	down
mmu-miR-669e-5p	3.97934	0.0796182	0.939085	0.997476	1	up
mmu-miR-222-5p	3.2883	0.0859394	0.939531	0.997476	1	up
mmu-miR-29c-3p	4.9341	-0.102434	0.940761	0.997476	1	down
mmu-miR-215-5p	169092	-0.0596569	0.940817	0.997476	1	down
mmu-miR-193b-3p	53.2105	-0.061332	0.942381	0.997476	1	down
mmu-miR-30d-3p	25.8566	0.0645242	0.944695	0.997476	1	up
mmu-miR-1198-5p	62.0915	-0.050095	0.945247	0.997476	1	down
mmu-miR-374c-5p	11.3579	0.0865511	0.945643	0.997476	1	up
mmu-miR-384-3p	4.04118	0.0726976	0.946418	0.997476	1	up
mmu-miR-3068-3p	38.2086	0.0392497	0.947277	0.997476	1	up
mmu-miR-301a-5p	26.6044	0.0443879	0.947979	0.997476	1	up
mmu-miR-107-3p	8268.07	0.035511	0.94964	0.997476	1	up
mmu-miR-200c-3p	12976.5	0.0440079	0.949641	0.997476	1	up
mmu-miR-29a-3p	185.739	0.0401019	0.94986	0.997476	1	up
mmu-miR-6540-5p	10.3447	0.0517041	0.950406	0.997476	1	up
mmu-miR-296-3p	59.8688	0.0352051	0.950838	0.997476	1	up
mmu-miR-532-5p	5888.27	-0.0361808	0.953345	0.997476	1	down
mmu-miR-200a-5p	7318.75	0.03499	0.954104	0.997476	1	up
mmu-miR-33-5p	8.76577	0.0931033	0.954386	0.997476	1	up
mmu-miR-1247-5p	13.8695	0.0617849	0.955429	0.997476	1	up
mmu-miR-3074-5p	1431.4	-0.0306704	0.958596	0.997476	1	down
mmu-let-7f-1-3p	49.0773	-0.0297086	0.961747	0.997476	1	down
mmu-miR-669c-5p	61.3106	0.0264645	0.964362	0.997476	1	up
mmu-miR-26b-3p	1.63811	-0.0615903	0.966574	0.997476	1	down
mmu-miR-3102-3p.2-3p	2.90079	-0.0479885	0.968471	0.997476	1	down
mmu-miR-3084-5p	1.81685	-0.0589223	0.968526	0.997476	1	down
mmu-miR-147-5p	1.81685	-0.0589223	0.968526	0.997476	1	down
mmu-miR-101c	1.81685	-0.0589223	0.968526	0.997476	1	down
mmu-miR-125b-5p	642.013	0.0282498	0.969742	0.997476	1	up
mmu-miR-423-5p	947.866	-0.0295394	0.971545	0.997476	1	down
mmu-miR-298-3p	1.71969	-0.0512915	0.971655	0.997476	1	down
mmu-miR-1668	2.04838	-0.0483193	0.97206	0.997476	1	down
mmu-miR-181b-1-3p	6.06114	-0.034314	0.972079	0.997476	1	down
mmu-miR-301a-3p	8.96097	0.0546333	0.973275	0.997476	1	up
mmu-miR-130b-3p	186.486	0.0186717	0.973745	0.997476	1	up
mmu-miR-134-3p	1.95586	-0.0399553	0.976635	0.997476	1	down
mmu-miR-677-3p	4.62295	-0.0391125	0.977585	0.997476	1	down
mmu-miR-338-3p	5.4219	-0.0305371	0.977752	0.997476	1	down
mmu-miR-664-5p	11.0366	0.0241572	0.979323	0.997476	1	up
mmu-miR-434-3p	1002.78	-0.0162142	0.980757	0.997476	1	down
mmu-miR-15b-3p	29.5586	-0.0258964	0.982189	0.997476	1	down
mmu-miR-331-3p	70.5918	-0.0112383	0.985342	0.997476	1	down
mmu-miR-135a-2-3p	1.94028	-0.0248646	0.985846	0.997476	1	down
mmu-miR-204-5p	24.6764	0.0156059	0.986164	0.997476	1	up
mmu-miR-199a-3p	1387.66	0.0100819	0.986651	0.997476	1	up
mmu-miR-199b-3p	1384.4	0.00978292	0.98705	0.997476	1	up
mmu-miR-92b-5p	1.9756	-0.0212136	0.987599	0.997476	1	down
mmu-miR-491-5p	1.64227	-0.0224272	0.987825	0.997476	1	down
mmu-miR-190a-5p	15.3666	-0.0161427	0.987836	0.997476	1	down
mmu-miR-217-5p	2.02436	0.0207698	0.98787	0.997476	1	up
mmu-miR-99b-3p	242.99	0.0117652	0.988302	0.997476	1	up
mmu-miR-673-5p	7.4758	-0.0107044	0.990145	0.997476	1	down
mmu-miR-342-5p	7.43621	0.0109934	0.990272	0.997476	1	up
mmu-miR-1191b-5p	1.68223	-0.0156401	0.991359	0.997476	1	down
mmu-miR-351-5p	625.639	-0.00792417	0.991777	0.997476	1	down
mmu-miR-1934-5p	3.56067	-0.011348	0.99191	0.997476	1	down
mmu-miR-145a-3p	952.994	-0.00433666	0.994094	0.997527	1	down
mmu-miR-30c-1-3p	7.19122	0.00435287	0.995858	0.997527	1	up
mmu-miR-92b-3p	70.0094	-0.00358226	0.996413	0.997527	1	down
mmu-miR-1193-5p	1.99998	-0.00119608	0.999288	0.999288	1	down
mmu-miR-101a-3p	3215.23	0.156322	NA	NA	NA	up
mmu-miR-9-5p	56.1677	21.0458	NA	NA	NA	up
mmu-miR-136-5p	397.854	0.934106	NA	NA	NA	up
mmu-miR-141-3p	618.778	-0.353074	NA	NA	NA	down
mmu-miR-144-3p	40.7182	0.302188	NA	NA	NA	up
mmu-miR-30e-5p	4452.93	-0.544342	NA	NA	NA	down
mmu-miR-19b-3p	108.472	0.365043	NA	NA	NA	up
mmu-miR-101b-3p	1237.21	0.135477	NA	NA	NA	up
mmu-miR-19a-3p	67.7027	0.0870143	NA	NA	NA	up
mmu-miR-32-5p	556.603	-0.45319	NA	NA	NA	down
mmu-miR-499-5p	213.664	-0.510787	NA	NA	NA	down
mmu-miR-340-5p	1405.09	0.448865	NA	NA	NA	up
mmu-miR-3071-3p	400.474	1.01724	NA	NA	NA	up
mmu-miR-3074-1-3p	35.7618	-0.0609689	NA	NA	NA	down
mmu-miR-144-5p	50.721	1.13511	NA	NA	NA	up
mmu-miR-142b	275.539	-0.0539154	NA	NA	NA	down
